# Supplementary material for: Synthesis and crystal structure of a two-dimensional CoII coordination polymer: poly[(μ3-3-carb­oxy­benzoato)[μ2-5-(pyridin-4-yl)-1H,2′H-3,3′-bi[1,2,4-triazole]]cobalt(II)]
Source: Acta Crystallogr E Crystallogr Commun. 2017 Oct 27;73(Pt 11):1779–81. doi: 10.1107/S205698901701533X (PMC5683512; doi:10.1107/S205698901701533X)
Supplement: Supplementary file 1 [file e-73-01779-sup1.cif]

##############################################################################
#                                                                            #
# This CIF contains the data in a paper accepted for publication in          #
# Acta Crystallographica Section E. It conforms to the requirements of       #
# Notes for Authors for Acta Crystallographica Section E, and has been       #
# peer reviewed under the auspices of the IUCr Commission on Journals.       #
#                                                                            #
# Full details of the Crystallographic Information File format               #
# are given in the paper "The Crystallographic Information File (CIF):       #
# a New Standard Archive File for Crystallography" by S. R. Hall, F. H.      #
# Allen and I. D. Brown [Acta Cryst. (1991), A47, 655-685].                  #
#                                                                            #
# The current version of the core CIF dictionary is obtainable from          #
# ftp://ftp.iucr.org/pub/cif_core.dic.                                       #
#                                                                            #
# Software is freely available for graphical display of the structure(s)     #
# in this CIF. For information consult the CIF software page                 #
# http://www.iucr.org/resources/cif/software.                                #
#                                                                            #
# This file may be used for bona fide research purposes within the           #
# scientific community so long as proper attribution is given to the journal # 
# article from which it was obtained.                                        #
#                                                                            #
##############################################################################
data_global
_audit_creation_method     SHELXL-2014
_journal_date_recd_electronic     2017-08-09
_journal_date_accepted     2017-10-21
_journal_name_full     'Acta Crystallographica, Section E'
_journal_year     2017
_journal_volume     73
_journal_issue     11
_journal_page_first     1779
_journal_page_last     1781
_journal_paper_category     GM
_journal_paper_doi     10.1107/S205698901701533X
_journal_coeditor_code     KQ2016
_publ_contact_author_name     'Chao-Jun Du'
_publ_contact_author_address
; Department of Biology and Chemical Engineering,
  Nanyang Institute of Technology,
  473004 Nanyang, Henan
  People's Republic of China
;
_publ_contact_author_email     hyperchem@126.com
_publ_contact_author_fax     '+86 377-63168316'
_publ_contact_author_phone     '+86 377-63168316'
_publ_section_title
;\
Synthesis and crystal structure of a two-dimensional Co^II^ coordination
polymer:
poly[(\m~3~-3-carboxybenzoato)[\m~2~-5-(pyridin-4-yl)-1<i>H</i>,2'<i>H</i>-3,\
3'-bi[1,2,4-triazole]]cobalt(II)]
;
_publ_section_title_footnote     .
loop_
    _publ_author_name
    _publ_author_footnote
    _publ_author_address
    'Chao-Jun Du' .
; Department of Biology and Chemical Engineering,
  Nanyang Institute of Technology,
  473004 Nanyang, Henan
  People's Republic of China
;
    'Xiao-Na Zhao' .
; Department of Biology and Chemical Engineering,
  Nanyang Institute of Technology,
  473004 Nanyang, Henan
  People's Republic of China
  Department of Chemical and Chemical Engineering,
  Guang Xi University,
  530000 Nanning, Guangxi
  People's Republic of China
;
    'Bao-Yong Chen' .
; Laiwu Steel Hospital,
  271126 Laiwu, Shandong
  People's Republic of China
;
_publ_section_synopsis     .
data_I
_audit_creation_method     SHELXL-2014/6
_chemical_name_systematic
;\
Poly[(\m~3~-3-carboxybenzoato)[\m~2~-5-(pyridin-4-yl)-\
1<i>H</i>,2'<i>H</i>-3,3'-bi[1,2,4-triazole]]cobalt(II)]
;
_chemical_name_common     ?
_chemical_formula_moiety     'C17 H11 Co N7 O4'
_chemical_formula_sum     'C17 H11 Co N7 O4'
_chemical_formula_iupac     '[Co (C8 H5 O4) (C9 H6 N7)]'
_chemical_formula_weight     436.26
_chemical_melting_point     ?
_shelx_space_group_comment
;
The symmetry employed for this shelxl refinement is uniquely defined
by the following loop, which should always be used as a source of
symmetry information in preference to the above space-group names.
They are only intended as comments.
;
_space_group_crystal_system     triclinic
_space_group_name_H-M_alt     'P -1'
_space_group_name_Hall     '-P 1'
loop_
    _space_group_symop_operation_xyz
    'x, y, z'
    '-x, -y, -z'
_cell_length_a     6.5825(5)
_cell_length_b     9.0574(12)
_cell_length_c     13.9842(12)
_cell_angle_alpha     74.2140(10)
_cell_angle_beta     84.690(2)
_cell_angle_gamma     82.3030(10)
_cell_volume     793.69(14)
_cell_formula_units_Z     2
_cell_measurement_reflns_used     1163
_cell_measurement_theta_min     3.03
_cell_measurement_theta_max     28.33
_cell_measurement_temperature     293(2)
_exptl_crystal_description     block
_exptl_crystal_colour     pink
_exptl_crystal_size_max     0.20
_exptl_crystal_size_mid     0.18
_exptl_crystal_size_min     0.15
_exptl_crystal_density_diffrn     1.825
_exptl_crystal_density_meas     ?
_exptl_crystal_density_method     ?
_exptl_crystal_F_000     442
_exptl_absorpt_coefficient_mu     1.129
_exptl_absorpt_correction_type     multi-scan
_exptl_absorpt_process_details
;
(SADABS; Bruker, 2008)
;
_shelx_estimated_absorpt_T_min     0.806
_shelx_estimated_absorpt_T_max     0.849
_exptl_absorpt_correction_T_min     0.797
_exptl_absorpt_correction_T_max     0.858
_diffrn_ambient_temperature     293(2)
_diffrn_radiation_type     MoK\a
_diffrn_radiation_wavelength     0.71073
_diffrn_measurement_device_type     'Bruker SMART CCD area detector'
_diffrn_measurement_method     '\f and \w scans'
_diffrn_detector_area_resol_mean     ?
_diffrn_reflns_number     5565
_diffrn_reflns_av_R_equivalents     0.0554
_diffrn_reflns_theta_min     3.033
_diffrn_reflns_theta_max     28.399
_diffrn_reflns_theta_full     25.242
_diffrn_measured_fraction_theta_max     0.881
_diffrn_measured_fraction_theta_full     0.998
_diffrn_reflns_limit_h_min     -8
_diffrn_reflns_limit_h_max     8
_diffrn_reflns_limit_k_min     -11
_diffrn_reflns_limit_k_max     12
_diffrn_reflns_limit_l_min     -16
_diffrn_reflns_limit_l_max     18
_refine_special_details     ?
_reflns_number_total     3507
_reflns_number_gt     2338
_reflns_threshold_expression     'I > 2\s(I)'
_refine_ls_structure_factor_coef     Fsqd
_refine_ls_matrix_type     full
_refine_ls_R_factor_all     0.1049
_refine_ls_R_factor_gt     0.0608
_refine_ls_wR_factor_gt     0.0895
_refine_ls_wR_factor_ref     0.1126
_refine_ls_goodness_of_fit_ref     1.093
_refine_ls_restrained_S_all     1.093
_refine_ls_number_reflns     3507
_refine_ls_number_parameters     265
_refine_ls_number_restraints     0
_refine_ls_hydrogen_treatment     mixed
_refine_ls_weighting_scheme     calc
_refine_ls_weighting_details
              'w=1/[\s^2^(Fo^2^)+(0.0172P)^2^+0.0319P] where P=(Fo^2^+2Fc^2^)/3'
_atom_sites_solution_hydrogens     mixed
_atom_sites_solution_primary     difmap
_atom_sites_solution_secondary     difmap
_refine_ls_shift/su_max     0.000
_refine_ls_shift/su_mean     0.000
_refine_diff_density_max     0.494
_refine_diff_density_min     -0.592
_refine_ls_extinction_method     none
_refine_ls_extinction_coef     .
loop_
    _atom_type_symbol
    _atom_type_description
    _atom_type_scat_dispersion_real
    _atom_type_scat_dispersion_imag
    _atom_type_scat_source
    'C' 'C' 0.0033 0.0016
                         'International Tables Vol C Tables 4.2.6.8 and 6.1.1.4'
    'H' 'H' 0.0000 0.0000
                         'International Tables Vol C Tables 4.2.6.8 and 6.1.1.4'
    'Co' 'Co' 0.3494 0.9721
                         'International Tables Vol C Tables 4.2.6.8 and 6.1.1.4'
    'N' 'N' 0.0061 0.0033
                         'International Tables Vol C Tables 4.2.6.8 and 6.1.1.4'
    'O' 'O' 0.0106 0.0060
                         'International Tables Vol C Tables 4.2.6.8 and 6.1.1.4'
_computing_data_collection
;
SMART (Bruker, 2008)
;
_computing_cell_refinement
;
SMART (Bruker, 2008)
;
_computing_data_reduction
;
SAINT (Bruker, 2008)
;
_computing_structure_solution
;
SHELXT (Sheldrick, 2015a)
;
_computing_structure_refinement
;
SHELXL2014 (Sheldrick, 2015b)
;
_computing_molecular_graphics
;
SHELXTL (Sheldrick, 2008)
;
_computing_publication_material
;
DIAMOND (Brandenburg & Putz, 2006)
;
loop_
    _atom_site_type_symbol
    _atom_site_label
    _atom_site_fract_x
    _atom_site_fract_y
    _atom_site_fract_z
    _atom_site_U_iso_or_equiv
    _atom_site_adp_type
    _atom_site_calc_flag
    _atom_site_occupancy
    _atom_site_disorder_assembly
    _atom_site_disorder_group
    Co Co1 0.36855(8) 0.42648(8) 0.65379(5) 0.02024(18) Uani d 1 . .
    N N1 0.2335(5) 0.5770(4) 0.8362(3) 0.0196(9) Uani d 1 . .
    N N2 0.3746(5) 0.5162(4) 0.7767(3) 0.0182(9) Uani d 1 . .
    N N3 0.5482(5) 0.6182(4) 0.8697(3) 0.0210(9) Uani d 1 . .
    N N4 0.9301(5) 0.5039(4) 0.7413(3) 0.0200(9) Uani d 1 . .
    H H4 0.9832 0.5434 0.7811 0.024 Uiso calc 1 . .
    N N5 1.0369(5) 0.4445(4) 0.6689(3) 0.0197(9) Uani d 1 . .
    N N6 0.7019(5) 0.4259(4) 0.6688(3) 0.0191(9) Uani d 1 . .
    N N7 0.0562(5) 0.8553(5) 1.1093(3) 0.0273(10) Uani d 1 . .
    O O1 0.3534(4) 0.3140(4) 0.5493(2) 0.0209(7) Uani d 1 . .
    O O2 0.6377(4) 0.3585(4) 0.4500(2) 0.0209(7) Uani d 1 . .
    O O3 0.8393(5) -0.0128(4) 0.2340(3) 0.0342(10) Uani d 1 . .
    H H3 0.917(7) -0.071(6) 0.200(4) 0.051 Uiso d 1 . .
    O O4 0.6280(4) -0.1888(4) 0.2391(2) 0.0257(8) Uani d 1 . .
    C C1 0.5576(6) 0.5438(5) 0.7995(3) 0.0180(10) Uani d 1 . .
    C C2 0.3424(6) 0.6368(5) 0.8906(3) 0.0199(10) Uani d 1 . .
    C C3 0.7332(6) 0.4911(5) 0.7405(3) 0.0173(10) Uani d 1 . .
    C C4 0.8918(6) 0.3997(5) 0.6277(3) 0.0206(11) Uani d 1 . .
    H H4A 0.9183 0.3542 0.5751 0.025 Uiso calc 1 . .
    C C5 -0.0515(6) 0.7829(6) 1.0630(4) 0.0280(12) Uani d 1 . .
    H H5 -0.1909 0.7793 1.0807 0.034 Uiso calc 1 . .
    C C6 0.0347(6) 0.7140(6) 0.9909(4) 0.0282(12) Uani d 1 . .
    H H6 -0.0461 0.6662 0.9598 0.034 Uiso calc 1 . .
    C C7 0.2431(6) 0.7154(5) 0.9641(3) 0.0209(10) Uani d 1 . .
    C C8 0.3536(6) 0.7892(6) 1.0130(4) 0.0297(12) Uani d 1 . .
    H H8 0.4938 0.7923 0.9977 0.036 Uiso calc 1 . .
    C C9 0.2573(7) 0.8578(6) 1.0842(4) 0.0300(13) Uani d 1 . .
    H H9 0.3342 0.9075 1.1159 0.036 Uiso calc 1 . .
    C C10 0.4755(6) 0.2952(5) 0.4773(3) 0.0186(10) Uani d 1 . .
    C C11 0.6668(6) -0.0715(6) 0.2607(3) 0.0213(10) Uani d 1 . .
    C C12 0.4189(6) 0.1867(5) 0.4224(3) 0.0173(10) Uani d 1 . .
    C C13 0.5649(6) 0.1212(5) 0.3625(3) 0.0191(10) Uani d 1 . .
    H H13 0.6973 0.1499 0.3523 0.023 Uiso calc 1 . .
    C C14 0.5117(6) 0.0126(5) 0.3179(3) 0.0198(10) Uani d 1 . .
    C C15 0.3112(6) -0.0227(5) 0.3286(3) 0.0235(11) Uani d 1 . .
    H H15 0.2761 -0.0946 0.2982 0.028 Uiso calc 1 . .
    C C16 0.1631(6) 0.0470(6) 0.3834(4) 0.0285(12) Uani d 1 . .
    H H16 0.0276 0.0257 0.3880 0.034 Uiso calc 1 . .
    C C17 0.2189(6) 0.1497(6) 0.4316(3) 0.0239(11) Uani d 1 . .
    H H17 0.1206 0.1943 0.4706 0.029 Uiso calc 1 . .
loop_
    _atom_site_aniso_label
    _atom_site_aniso_U_11
    _atom_site_aniso_U_22
    _atom_site_aniso_U_33
    _atom_site_aniso_U_12
    _atom_site_aniso_U_13
    _atom_site_aniso_U_23
    Co1 0.0155(3) 0.0282(4) 0.0212(4) -0.0045(3) 0.0037(2) -0.0142(3)
    N1 0.0152(18) 0.027(2) 0.019(2) -0.0025(16) 0.0041(15) -0.0124(19)
    N2 0.0152(17) 0.022(2) 0.019(2) -0.0014(16) 0.0029(15) -0.0101(19)
    N3 0.0155(18) 0.028(2) 0.023(2) -0.0047(16) 0.0039(15) -0.0132(19)
    N4 0.0158(18) 0.030(2) 0.019(2) -0.0041(16) 0.0025(15) -0.0150(19)
    N5 0.0120(17) 0.024(2) 0.025(2) -0.0028(16) 0.0053(15) -0.0112(19)
    N6 0.0159(17) 0.027(2) 0.019(2) -0.0039(16) 0.0009(15) -0.0129(19)
    N7 0.031(2) 0.029(3) 0.025(2) -0.0022(19) 0.0044(18) -0.016(2)
    O1 0.0245(16) 0.0234(19) 0.0183(18) -0.0064(14) 0.0066(13) -0.0120(15)
    O2 0.0201(15) 0.0205(18) 0.0247(19) -0.0065(13) 0.0016(13) -0.0096(16)
    O3 0.0267(18) 0.041(2) 0.043(2) -0.0092(17) 0.0161(16) -0.029(2)
    O4 0.0300(17) 0.026(2) 0.026(2) -0.0057(15) 0.0039(14) -0.0147(17)
    C1 0.018(2) 0.022(3) 0.016(2) -0.0021(19) 0.0014(17) -0.008(2)
    C2 0.019(2) 0.025(3) 0.018(3) -0.006(2) 0.0003(18) -0.010(2)
    C3 0.015(2) 0.020(3) 0.018(2) -0.0010(18) 0.0004(17) -0.008(2)
    C4 0.017(2) 0.022(3) 0.026(3) 0.000(2) 0.0024(19) -0.014(2)
    C5 0.020(2) 0.038(3) 0.027(3) -0.004(2) 0.010(2) -0.015(3)
    C6 0.021(2) 0.042(3) 0.027(3) -0.003(2) 0.006(2) -0.021(3)
    C7 0.025(2) 0.023(3) 0.017(3) 0.001(2) 0.0010(19) -0.011(2)
    C8 0.017(2) 0.044(3) 0.034(3) -0.004(2) 0.003(2) -0.022(3)
    C9 0.031(3) 0.037(3) 0.032(3) -0.009(2) 0.002(2) -0.024(3)
    C10 0.016(2) 0.016(3) 0.023(3) 0.0015(19) 0.0000(18) -0.004(2)
    C11 0.022(2) 0.026(3) 0.016(3) -0.001(2) -0.0006(18) -0.007(2)
    C12 0.019(2) 0.023(3) 0.013(2) -0.0060(19) 0.0008(17) -0.010(2)
    C13 0.016(2) 0.025(3) 0.019(3) -0.0109(19) 0.0068(17) -0.009(2)
    C14 0.025(2) 0.019(3) 0.017(2) -0.004(2) 0.0040(18) -0.008(2)
    C15 0.024(2) 0.026(3) 0.026(3) -0.008(2) 0.002(2) -0.016(2)
    C16 0.021(2) 0.038(3) 0.033(3) -0.007(2) 0.003(2) -0.019(3)
    C17 0.025(2) 0.027(3) 0.022(3) 0.002(2) 0.0048(19) -0.013(2)
_geom_special_details
;
 All esds (except the esd in the dihedral angle between two l.s. planes)
 are estimated using the full covariance matrix.  The cell esds are taken
 into account individually in the estimation of esds in distances, angles
 and torsion angles; correlations between esds in cell parameters are only
 used when they are defined by crystal symmetry.  An approximate (isotropic)
 treatment of cell esds is used for estimating esds involving l.s. planes.
;
loop_
    _geom_bond_atom_site_label_1
    _geom_bond_atom_site_label_2
    _geom_bond_site_symmetry_2
    _geom_bond_distance
    _geom_bond_publ_flag
    Co1 O1 . 2.012(3) ?
    Co1 O2 2_666 2.086(3) ?
    Co1 N2 . 2.097(3) ?
    Co1 N5 1_455 2.162(3) ?
    Co1 N6 . 2.223(3) ?
    Co1 O4 2_656 2.262(4) ?
    N1 C2 . 1.347(5) ?
    N1 N2 . 1.352(4) ?
    N2 C1 . 1.345(5) ?
    N3 C1 . 1.327(5) ?
    N3 C2 . 1.357(5) ?
    N4 C3 . 1.318(5) ?
    N4 N5 . 1.368(4) ?
    N4 H4 . 0.8600 ?
    N5 C4 . 1.320(5) ?
    N5 Co1 1_655 2.162(3) ?
    N6 C3 . 1.338(5) ?
    N6 C4 . 1.345(5) ?
    N7 C5 . 1.339(5) ?
    N7 C9 . 1.339(5) ?
    O1 C10 . 1.262(5) ?
    O2 C10 . 1.258(5) ?
    O2 Co1 2_666 2.086(3) ?
    O3 C11 . 1.299(5) ?
    O3 H3 . 0.89(5) ?
    O4 C11 . 1.244(5) ?
    O4 Co1 2_656 2.262(4) ?
    C1 C3 . 1.461(5) ?
    C2 C7 . 1.463(5) ?
    C4 H4A . 0.9300 ?
    C5 C6 . 1.368(5) ?
    C5 H5 . 0.9300 ?
    C6 C7 . 1.389(6) ?
    C6 H6 . 0.9300 ?
    C7 C8 . 1.384(6) ?
    C8 C9 . 1.377(6) ?
    C8 H8 . 0.9300 ?
    C9 H9 . 0.9300 ?
    C10 C12 . 1.502(5) ?
    C11 C14 . 1.495(5) ?
    C12 C17 . 1.387(6) ?
    C12 C13 . 1.395(5) ?
    C13 C14 . 1.394(5) ?
    C13 H13 . 0.9300 ?
    C14 C15 . 1.385(5) ?
    C15 C16 . 1.377(5) ?
    C15 H15 . 0.9300 ?
    C16 C17 . 1.391(6) ?
    C16 H16 . 0.9300 ?
    C17 H17 . 0.9300 ?
loop_
    _geom_angle_atom_site_label_1
    _geom_angle_atom_site_label_2
    _geom_angle_atom_site_label_3
    _geom_angle_site_symmetry_1
    _geom_angle_site_symmetry_3
    _geom_angle
    _geom_angle_publ_flag
    O1 Co1 O2 . 2_666 93.18(12) ?
    O1 Co1 N2 . . 172.28(15) ?
    O2 Co1 N2 2_666 . 94.31(13) ?
    O1 Co1 N5 . 1_455 87.27(12) ?
    O2 Co1 N5 2_666 1_455 91.64(13) ?
    N2 Co1 N5 . 1_455 90.64(12) ?
    O1 Co1 N6 . . 105.23(11) ?
    O2 Co1 N6 2_666 . 90.18(13) ?
    N2 Co1 N6 . . 76.64(12) ?
    N5 Co1 N6 1_455 . 167.25(12) ?
    O1 Co1 O4 . 2_656 84.32(12) ?
    O2 Co1 O4 2_666 2_656 177.47(11) ?
    N2 Co1 O4 . 2_656 88.17(13) ?
    N5 Co1 O4 1_455 2_656 87.82(13) ?
    N6 Co1 O4 . 2_656 90.88(13) ?
    C2 N1 N2 . . 105.2(3) ?
    C1 N2 N1 . . 105.6(3) ?
    C1 N2 Co1 . . 117.7(3) ?
    N1 N2 Co1 . . 136.0(2) ?
    C1 N3 C2 . . 100.7(3) ?
    C3 N4 N5 . . 109.5(3) ?
    C3 N4 H4 . . 125.2 ?
    N5 N4 H4 . . 125.2 ?
    C4 N5 N4 . . 103.0(3) ?
    C4 N5 Co1 . 1_655 135.8(3) ?
    N4 N5 Co1 . 1_655 121.0(2) ?
    C3 N6 C4 . . 103.5(3) ?
    C3 N6 Co1 . . 111.1(2) ?
    C4 N6 Co1 . . 144.9(3) ?
    C5 N7 C9 . . 118.1(4) ?
    C10 O1 Co1 . . 132.1(3) ?
    C10 O2 Co1 . 2_666 120.5(3) ?
    C11 O3 H3 . . 108(3) ?
    C11 O4 Co1 . 2_656 124.8(3) ?
    N3 C1 N2 . . 114.7(3) ?
    N3 C1 C3 . . 130.7(4) ?
    N2 C1 C3 . . 114.6(3) ?
    N1 C2 N3 . . 113.8(3) ?
    N1 C2 C7 . . 121.9(4) ?
    N3 C2 C7 . . 124.3(4) ?
    N4 C3 N6 . . 110.1(3) ?
    N4 C3 C1 . . 130.3(4) ?
    N6 C3 C1 . . 119.5(3) ?
    N5 C4 N6 . . 113.9(4) ?
    N5 C4 H4A . . 123.1 ?
    N6 C4 H4A . . 123.1 ?
    N7 C5 C6 . . 122.8(4) ?
    N7 C5 H5 . . 118.6 ?
    C6 C5 H5 . . 118.6 ?
    C5 C6 C7 . . 119.9(4) ?
    C5 C6 H6 . . 120.1 ?
    C7 C6 H6 . . 120.1 ?
    C8 C7 C6 . . 116.9(4) ?
    C8 C7 C2 . . 121.6(4) ?
    C6 C7 C2 . . 121.4(4) ?
    C9 C8 C7 . . 120.4(4) ?
    C9 C8 H8 . . 119.8 ?
    C7 C8 H8 . . 119.8 ?
    N7 C9 C8 . . 122.0(4) ?
    N7 C9 H9 . . 119.0 ?
    C8 C9 H9 . . 119.0 ?
    O2 C10 O1 . . 125.2(4) ?
    O2 C10 C12 . . 119.0(4) ?
    O1 C10 C12 . . 115.8(4) ?
    O4 C11 O3 . . 123.0(4) ?
    O4 C11 C14 . . 121.0(4) ?
    O3 C11 C14 . . 116.1(4) ?
    C17 C12 C13 . . 119.2(4) ?
    C17 C12 C10 . . 119.8(4) ?
    C13 C12 C10 . . 121.0(4) ?
    C14 C13 C12 . . 119.8(4) ?
    C14 C13 H13 . . 120.1 ?
    C12 C13 H13 . . 120.1 ?
    C15 C14 C13 . . 119.8(4) ?
    C15 C14 C11 . . 118.3(4) ?
    C13 C14 C11 . . 121.9(4) ?
    C16 C15 C14 . . 120.9(4) ?
    C16 C15 H15 . . 119.5 ?
    C14 C15 H15 . . 119.5 ?
    C15 C16 C17 . . 119.1(4) ?
    C15 C16 H16 . . 120.5 ?
    C17 C16 H16 . . 120.5 ?
    C12 C17 C16 . . 121.1(4) ?
    C12 C17 H17 . . 119.5 ?
    C16 C17 H17 . . 119.5 ?
loop_
    _geom_torsion_atom_site_label_1
    _geom_torsion_atom_site_label_2
    _geom_torsion_atom_site_label_3
    _geom_torsion_atom_site_label_4
    _geom_torsion_site_symmetry_1
    _geom_torsion_site_symmetry_2
    _geom_torsion_site_symmetry_3
    _geom_torsion_site_symmetry_4
    _geom_torsion
    _geom_torsion_publ_flag
    C2 N1 N2 C1 . . . . -0.1(5) ?
    C2 N1 N2 Co1 . . . . -169.6(4) ?
    C3 N4 N5 C4 . . . . 0.5(5) ?
    C3 N4 N5 Co1 . . . 1_655 -174.9(3) ?
    C2 N3 C1 N2 . . . . -0.1(5) ?
    C2 N3 C1 C3 . . . . 177.7(5) ?
    N1 N2 C1 N3 . . . . 0.1(5) ?
    Co1 N2 C1 N3 . . . . 171.9(3) ?
    N1 N2 C1 C3 . . . . -178.1(4) ?
    Co1 N2 C1 C3 . . . . -6.3(5) ?
    N2 N1 C2 N3 . . . . 0.0(5) ?
    N2 N1 C2 C7 . . . . 179.3(4) ?
    C1 N3 C2 N1 . . . . 0.1(5) ?
    C1 N3 C2 C7 . . . . -179.3(5) ?
    N5 N4 C3 N6 . . . . -0.6(5) ?
    N5 N4 C3 C1 . . . . -176.6(5) ?
    C4 N6 C3 N4 . . . . 0.4(5) ?
    Co1 N6 C3 N4 . . . . -173.6(3) ?
    C4 N6 C3 C1 . . . . 177.0(4) ?
    Co1 N6 C3 C1 . . . . 3.0(5) ?
    N3 C1 C3 N4 . . . . -0.2(9) ?
    N2 C1 C3 N4 . . . . 177.7(5) ?
    N3 C1 C3 N6 . . . . -175.9(5) ?
    N2 C1 C3 N6 . . . . 1.9(6) ?
    N4 N5 C4 N6 . . . . -0.2(5) ?
    Co1 N5 C4 N6 1_655 . . . 174.1(3) ?
    C3 N6 C4 N5 . . . . -0.1(5) ?
    Co1 N6 C4 N5 . . . . 170.1(4) ?
    C9 N7 C5 C6 . . . . -0.9(8) ?
    N7 C5 C6 C7 . . . . 1.0(8) ?
    C5 C6 C7 C8 . . . . -0.3(7) ?
    C5 C6 C7 C2 . . . . 177.1(5) ?
    N1 C2 C7 C8 . . . . -173.9(5) ?
    N3 C2 C7 C8 . . . . 5.4(8) ?
    N1 C2 C7 C6 . . . . 8.8(7) ?
    N3 C2 C7 C6 . . . . -171.9(5) ?
    C6 C7 C8 C9 . . . . -0.4(8) ?
    C2 C7 C8 C9 . . . . -177.8(5) ?
    C5 N7 C9 C8 . . . . 0.2(8) ?
    C7 C8 C9 N7 . . . . 0.5(8) ?
    Co1 O2 C10 O1 2_666 . . . -88.9(5) ?
    Co1 O2 C10 C12 2_666 . . . 91.8(4) ?
    Co1 O1 C10 O2 . . . . -6.3(7) ?
    Co1 O1 C10 C12 . . . . 173.1(3) ?
    Co1 O4 C11 O3 2_656 . . . 104.3(5) ?
    Co1 O4 C11 C14 2_656 . . . -77.2(5) ?
    O2 C10 C12 C17 . . . . -162.0(4) ?
    O1 C10 C12 C17 . . . . 18.6(6) ?
    O2 C10 C12 C13 . . . . 18.4(7) ?
    O1 C10 C12 C13 . . . . -161.0(4) ?
    C17 C12 C13 C14 . . . . -4.1(7) ?
    C10 C12 C13 C14 . . . . 175.5(4) ?
    C12 C13 C14 C15 . . . . 3.9(7) ?
    C12 C13 C14 C11 . . . . -174.3(4) ?
    O4 C11 C14 C15 . . . . -13.1(7) ?
    O3 C11 C14 C15 . . . . 165.5(4) ?
    O4 C11 C14 C13 . . . . 165.1(5) ?
    O3 C11 C14 C13 . . . . -16.3(7) ?
    C13 C14 C15 C16 . . . . -0.6(7) ?
    C11 C14 C15 C16 . . . . 177.7(4) ?
    C14 C15 C16 C17 . . . . -2.5(7) ?
    C13 C12 C17 C16 . . . . 1.0(7) ?
    C10 C12 C17 C16 . . . . -178.6(5) ?
    C15 C16 C17 C12 . . . . 2.3(8) ?
loop_
    _geom_hbond_atom_site_label_D
    _geom_hbond_atom_site_label_H
    _geom_hbond_atom_site_label_A
    _geom_hbond_site_symmetry_A
    _geom_hbond_distance_DH
    _geom_hbond_distance_HA
    _geom_hbond_distance_DA
    _geom_hbond_angle_DHA
    O3 H3 N7 1_644 0.89(5) 1.72(5) 2.592(4) 166(5)
_shelx_hkl_file
;
   0   0   2   23.93    0.69
   0   0   2   25.38    0.76
   0   0   3   70.93    1.48
   0   0   3   71.11    1.58
   0   0   4    5.15    0.47
   0   0   4    4.63    0.48
   0   0   5    0.01    0.17
   0   0   5    0.15    0.18
   0   0   6    3.00    0.48
   0   0   7   14.64    1.14
   0   0   8    3.43    0.61
   0   0   9   59.13    2.58
   0   0  10   31.66    2.01
   0   0  11    1.68    0.53
   0   0  12    6.03    1.02
   0   0  13    3.95    0.84
   0   0  14   -0.02    0.24
   0   0  15    0.22    0.35
   0   0  16    0.60    0.51
   0   0  17    0.15    0.30
   0   1 -16    0.76    0.56
   0  -1  16    1.54    0.69
   0   1 -15    1.79    0.73
   0  -1  15    2.08    0.69
   0  -1  14    0.33    0.38
   0  -1  13    4.77    0.98
   0  -1  12    1.31    0.58
   0  -1  11    0.15    0.27
   0  -1  10   13.71    1.40
   0  -1   9    9.71    1.11
   0  -1   8   11.02    1.12
   0  -1   7   12.03    1.08
   0  -1   6   51.42    2.06
   0  -1   5    1.98    0.41
   0  -1   4   12.11    0.85
   0  -1   3    3.12    0.41
   0   1  -2   22.23    0.86
   0  -1   2   22.18    0.87
   0   1  -1    1.40    0.20
   0   1   2    6.02    0.36
   0   1   2    5.94    0.38
   0   1   3   14.84    0.66
   0   1   3   15.48    0.72
   0   1   4   80.16    1.73
   0   1   4   79.07    1.86
   0   1   5    0.36    0.19
   0   1   5    1.03    0.26
   0   1   6   21.89    1.23
   0   1   6   21.26    1.11
   0   1   7    3.44    0.51
   0   1   7    3.13    0.53
   0   1   8   15.74    1.13
   0   1   8   15.40    1.20
   0   1   9    6.46    0.85
   0   1   9    7.79    0.87
   0   1  10   14.82    1.27
   0   1  10   18.26    1.51
   0   1  11   16.67    1.52
   0   1  12    0.17    0.31
   0   1  13   11.40    1.40
   0   1  14    0.89    0.49
   0   1  15    2.27    0.80
   0   1  16    6.03    1.19
   0   1  17    0.55    0.49
   0   2 -15    5.78    1.23
   0  -2  15    3.14    0.94
   0   2 -14    1.27    0.57
   0  -2  14    1.75    0.66
   0   2 -13    4.01    0.95
   0  -2  13    3.61    0.95
   0  -2  12   10.00    1.37
   0   2 -12    8.46    1.27
   0   2 -11    8.96    1.25
   0  -2  11    8.79    1.26
   0   2 -10    1.34    0.53
   0  -2  10    1.23    0.49
   0  -2   9    4.49    0.83
   0   2  -9    4.29    0.83
   0   2  -8    1.71    0.51
   0  -2   8    2.09    0.53
   0  -2   7    1.96    0.52
   0   2  -7    1.30    0.43
   0  -2   6   38.91    1.92
   0   2  -6   41.17    1.95
   0  -2   5   47.53    1.97
   0   2  -5   50.39    2.00
   0  -2   4    0.33    0.26
   0   2  -4    0.58    0.29
   0   2  -3   39.55    1.51
   0   2  -2 1000.00    7.01
   0   2  -1   26.64    1.05
   0   2   0   61.06    1.50
   0   2   1   36.41    1.12
   0  -2  -1   35.29    1.05
   0   2   2    0.33    0.17
   0   2   3   10.60    0.34
   0   2   3   11.23    0.67
   0   2   3    9.97    0.64
   0   2   4   42.77    1.41
   0   2   4   41.07    1.33
   0   2   5   39.93    1.51
   0   2   5   42.92    1.48
   0   2   6    2.28    0.42
   0   2   6    1.83    0.36
   0   2   7   80.30    2.52
   0   2   7   78.44    2.31
   0   2   8   19.70    1.35
   0   2   8   18.38    1.20
   0   2   9    0.51    0.28
   0   2   9    0.63    0.29
   0   2  10    7.45    0.95
   0   2  10    8.22    0.93
   0   2  11    9.28    1.04
   0   2  11    8.40    1.08
   0   2  12   -0.15    0.27
   0   2  12   -0.03    0.17
   0   2  13    0.34    0.39
   0   2  13    0.34    0.32
   0   2  14    0.64    0.42
   0   2  15   -0.36    0.35
   0   2  16    0.44    0.39
   0   2  17    0.49    0.43
   0   3 -15    3.82    1.02
   0   3 -14    1.34    0.68
   0   3 -13   -0.20    0.42
   0   3 -12   10.30    1.45
   0   3 -11    3.16    0.82
   0   3 -10    0.37    0.31
   0   3  -9    2.60    0.67
   0   3  -8    6.28    0.96
   0   3  -7    0.11    0.24
   0   3  -6    0.52    0.36
   0   3  -5    6.92    0.85
   0   3  -4   44.42    1.93
   0   3  -3    0.76    0.31
   0   3  -2  147.94    3.12
   0   3  -1   37.54    1.51
   0   3   0    6.19    0.61
   0  -3  -1    1.41    0.30
   0   3   1    1.80    0.34
   0   3   2   14.64    0.89
   0  -3  -2   12.45    0.77
   0   3   3    2.54    0.40
   0   3   4   60.21    1.06
   0   3   4   61.60    1.89
   0   3   4   58.78    1.81
   0   3   5   41.23    1.58
   0   3   5   42.88    1.67
   0   3   6   25.94    1.37
   0   3   6   27.75    1.36
   0   3   7   26.77    1.49
   0   3   7   24.88    1.37
   0   3   8   33.95    1.78
   0   3   8   34.54    1.70
   0   3   9    8.04    0.87
   0   3   9    9.01    0.98
   0   3  10    2.66    0.53
   0   3  10    2.76    0.59
   0   3  11   14.17    1.28
   0   3  11   13.94    1.37
   0   3  12    0.17    0.21
   0   3  12   -0.19    0.29
   0   3  13   15.50    1.59
   0   3  13   16.45    1.51
   0   3  14   22.15    1.99
   0   3  14   22.83    1.88
   0   3  15    5.33    0.96
   0   3  15    5.22    1.02
   0   3  16    0.62    0.43
   0   3  17    2.93    0.84
   0   3  18    2.09    0.77
   0   4 -14    1.29    0.65
   0   4 -13    2.24    0.77
   0   4 -12    1.19    0.57
   0   4 -11    5.24    1.06
   0   4 -10    0.88    0.47
   0   4  -9    2.59    0.71
   0   4  -8   10.51    1.28
   0   4  -7    1.97    0.59
   0   4  -6    3.49    0.71
   0   4  -5    5.45    0.82
   0   4  -4  172.73    4.21
   0   4  -3   12.73    1.11
   0   4  -2   59.39    2.26
   0   4  -1   32.14    1.61
   0   4   0    0.46    0.29
   0  -4   0    0.34    0.24
   0  -4  -1    7.44    0.74
   0   4   1    8.14    0.78
   0   4   2    1.39    0.34
   0  -4  -2    2.41    0.42
   0   4   3    1.01    0.32
   0   4   3    1.13    0.35
   0   4   4   -0.15    0.23
   0   4   4    0.10    0.23
   0   4   5   61.19    2.16
   0   4   5   59.26    2.13
   0   4   6   21.64    1.31
   0   4   6   20.41    0.60
   0   4   6   22.00    1.35
   0   4   7    6.69    0.80
   0   4   7    6.34    0.75
   0   4   8   28.30    1.68
   0   4   8   28.79    1.63
   0   4   9   28.59    1.67
   0   4   9   29.64    1.81
   0   4  10    0.12    0.21
   0   4  10   -0.26    0.24
   0   4  11    0.42    0.28
   0   4  11    1.70    0.53
   0   4  12   -0.08    0.24
   0   4  12   -0.03    0.25
   0   4  13    0.14    0.30
   0   4  13    0.43    0.29
   0   4  14    0.99    0.49
   0   4  14    0.11    0.25
   0   4  15   -0.08    0.24
   0   4  15   -0.16    0.33
   0   4  16    0.08    0.24
   0   4  16    0.32    0.38
   0   4  17   -0.13    0.36
   0   4  18    2.79    0.84
   0   5 -13   -0.08    0.18
   0   5 -12   -0.37    0.46
   0   5 -11    0.92    0.54
   0   5 -10    2.77    0.80
   0   5  -9    0.69    0.47
   0   5  -8    2.03    0.64
   0   5  -7    6.02    1.00
   0   5  -6    6.55    1.03
   0   5  -5    5.07    0.87
   0   5  -4   46.49    2.41
   0   5  -3    2.26    0.57
   0   5  -2   10.10    1.07
   0   5  -1   18.69    1.40
   0   5   0   18.15    1.33
   0  -5   0   15.51    1.24
   0   5   1    5.30    0.73
   0   5   1    3.78    0.25
   0  -5  -1    5.56    0.74
   0   5   2   67.28    2.45
   0  -5  -2   67.53    2.38
   0   5   3   24.90    1.55
   0   5   3   26.67    1.55
   0   5   4    5.22    0.72
   0   5   5   10.91    1.03
   0   5   5   11.03    1.03
   0   5   6    6.89    0.83
   0   5   6    8.05    0.89
   0   5   7   -0.04    0.20
   0   5   7    0.26    0.20
   0   5   8   13.34    1.22
   0   5   8   14.14    1.22
   0   5   9   28.83    1.79
   0   5   9   29.27    1.88
   0   5  10   -0.11    0.23
   0   5  10    0.21    0.25
   0   5  11   35.24    2.22
   0   5  11   37.76    2.19
   0   5  12   21.63    1.74
   0   5  12   24.49    1.95
   0   5  13    0.15    0.33
   0   5  13    0.76    0.40
   0   5  14    3.03    0.82
   0   5  14    2.61    0.66
   0   5  15    0.53    0.43
   0   5  15    1.95    0.58
   0   5  16    0.43    0.35
   0   5  16    0.20    0.32
   0   5  17    0.98    0.56
   0   5  18    4.83    1.20
   0   6 -12    0.16    0.40
   0   6 -11    1.63    0.74
   0   6 -10    3.08    0.89
   0   6  -9   -0.24    0.33
   0   6  -8    0.62    0.50
   0   6  -7    3.13    0.83
   0   6  -6   35.73    2.48
   0   6  -5    4.76    0.90
   0   6  -4   15.77    1.54
   0   6  -3    1.86    0.56
   0   6  -2    0.15    0.22
   0  -6   1    1.31    0.50
   0   6  -1    0.92    0.40
   0   6   0    0.01    0.19
   0  -6   0    0.06    0.24
   0  -6  -1   -0.09    0.22
   0   6   1    0.09    0.05
   0   6   1    0.33    0.26
   0  -6  -2    3.83    0.65
   0   6   2    3.45    0.65
   0   6   3   64.21    2.73
   0   6   3   68.69    2.71
   0   6   4   18.43    1.46
   0   6   5   11.35    1.16
   0   6   6    9.92    1.08
   0   6   6   10.62    1.12
   0   6   7   11.85    1.19
   0   6   7   10.56    1.11
   0   6   8    1.44    0.44
   0   6   8    1.28    0.45
   0   6   9    2.26    0.58
   0   6   9    1.95    0.53
   0   6  10    2.08    0.57
   0   6  10    2.45    0.62
   0   6  11   -0.12    0.23
   0   6  11   -0.36    0.35
   0   6  12    5.33    0.90
   0   6  12    5.30    0.93
   0   6  13    8.13    1.22
   0   6  13    7.24    1.06
   0   6  14    0.60    0.33
   0   6  14    0.92    0.50
   0   6  15   -0.26    0.32
   0   6  15    0.43    0.29
   0   6  16    2.11    0.74
   0   6  17    0.31    0.41
   0   7 -11    1.09    0.66
   0   7 -10   -0.62    0.53
   0   7  -9    0.13    0.41
   0   7  -8    0.95    0.54
   0   7  -7    4.59    1.01
   0   7  -6   21.51    2.06
   0   7  -5    0.86    0.49
   0   7  -4   10.11    1.35
   0   7  -3    9.65    1.28
   0  -7   2    1.11    0.53
   0   7  -2    0.63    0.38
   0  -7   1    4.72    0.87
   0   7  -1    4.29    0.83
   0  -7   0   13.19    1.38
   0   7   0   13.20    1.37
   0   7   1    3.11    0.70
   0  -7  -1    2.69    0.67
   0   7   2    0.26    0.30
   0  -7  -2    0.16    0.36
   0   7   3   12.35    1.27
   0   7   3   11.93    1.30
   0   7   4   14.35    1.42
   0   7   4   13.26    1.34
   0   7   5    0.24    0.31
   0   7   6   17.80    1.57
   0   7   6   18.30    1.59
   0   7   7   13.68    1.38
   0   7   7   13.04    1.35
   0   7   8    3.03    0.70
   0   7   8    4.36    0.79
   0   7   9   22.33    1.80
   0   7   9   21.98    1.78
   0   7  10    0.75    0.40
   0   7  10    0.88    0.46
   0   7  11    0.41    0.35
   0   7  11    0.80    0.42
   0   7  12    4.61    0.91
   0   7  12    4.61    0.86
   0   7  13    2.11    0.61
   0   7  13    1.79    0.66
   0   7  14    1.73    0.65
   0   7  14    1.29    0.51
   0   7  15    1.72    0.64
   0   7  15    2.55    0.73
   0   7  16    7.18    1.28
   0   7  17    0.56    0.45
   0   8  -9    0.71    0.47
   0   8  -8    4.35    1.13
   0   8  -7    1.08    0.62
   0   8  -6    3.48    0.95
   0   8  -5    0.67    0.52
   0  -8   4    0.20    0.36
   0   8  -4   -0.49    0.42
   0  -8   3    1.47    0.62
   0   8  -3    1.03    0.51
   0   8  -2    1.70    0.60
   0  -8   2    1.63    0.62
   0   8  -1    0.74    0.42
   0  -8   1    0.01    0.27
   0  -8   0    2.65    0.74
   0   8   0    3.51    0.80
   0   8   1   11.25    1.34
   0  -8  -1   11.46    1.37
   0  -8  -2    1.11    0.49
   0   8   2    0.52    0.33
   0   8   3    5.29    0.92
   0   8   3    5.90    1.02
   0   8   4    1.86    0.58
   0   8   4    2.18    0.65
   0   8   5    8.53    1.18
   0   8   6    5.94    1.00
   0   8   6    6.60    1.03
   0   8   7    0.81    0.39
   0   8   7    0.64    0.39
   0   8   8    7.95    1.18
   0   8   8    7.88    1.14
   0   8   9    0.69    0.44
   0   8   9    1.12    0.48
   0   8  10    8.37    1.21
   0   8  10    5.56    1.01
   0   8  11    2.52    0.68
   0   8  11    1.70    0.57
   0   8  12   -0.46    0.38
   0   8  12    0.34    0.38
   0   8  13    1.06    0.50
   0   8  13    0.85    0.41
   0   8  14    3.49    0.85
   0   8  14    1.57    0.64
   0   8  15    0.99    0.51
   0   9  -7    1.20    0.71
   0   9  -6    4.58    1.11
   0  -9   6    4.38    1.08
   0   9  -5   -0.18    0.39
   0  -9   5    1.55    0.69
   0   9  -4   -0.50    0.43
   0  -9   4    1.46    0.65
   0   9  -3    1.47    0.61
   0  -9   3    1.29    0.62
   0  -9   2    6.27    1.20
   0   9  -2    7.19    1.23
   0   9  -1    2.86    0.79
   0  -9   1    1.20    0.57
   0   9   0    0.65    0.42
   0  -9   0   -0.05    0.35
   0   9   1    8.75    1.29
   0  -9  -1   10.42    1.40
   0   9   2    2.89    0.78
   0  -9  -2    5.79    1.02
   0   9   3    0.37    0.44
   0   9   3    1.73    0.58
   0   9   4    3.36    0.87
   0   9   4    2.68    0.75
   0   9   5   -0.05    0.14
   0   9   6    2.37    0.70
   0   9   6    2.51    0.70
   0   9   7    7.32    1.19
   0   9   7    8.05    1.22
   0   9   8    0.13    0.28
   0   9   8    0.08    0.27
   0   9   9    0.07    0.29
   0   9   9    0.00    0.26
   0   9  10    2.90    0.76
   0   9  10    4.80    0.96
   0   9  11    3.21    0.82
   0   9  11    2.12    0.69
   0   9  12    0.71    0.48
   0   9  12    0.60    0.34
   0   9  13    1.48    0.60
   0   9  13    1.64    0.68
   0   9  14    1.23    0.50
   0  10  -5    0.63    0.49
   0 -10   4    0.16    0.35
   0  10  -4   -0.40    0.52
   0  10  -3    0.92    0.60
   0 -10   3    0.41    0.57
   0  10  -2   -0.49    0.46
   0 -10   2    0.71    0.56
   0 -10   1    1.87    0.82
   0  10  -1    2.29    0.75
   0  10   0   -0.20    0.29
   0 -10   0    0.66    0.45
   0  10   1    1.59    0.64
   0 -10  -1    2.76    0.84
   0  10   2    2.11    0.74
   0 -10  -2    2.25    0.77
   0  10   3    4.39    0.96
   0  10   3    3.29    0.93
   0  10   4    7.95    1.32
   0  10   5    0.63    0.45
   0  10   6   -0.30    0.38
   0  10   6   -0.07    0.30
   0  10   7    3.46    0.89
   0  10   7    3.76    0.89
   0  10   8    2.69    0.77
   0  10   8    2.75    0.81
   0  10   9    0.00    0.27
   0  10   9    0.35    0.36
   0  10  10    2.11    0.67
   0  10  10    0.73    0.49
   0  10  11    3.33    0.88
   0  10  11    2.46    0.78
   0  10  12    2.88    0.77
   0  10  13    1.31    0.55
   0 -11   1    2.66    0.95
   0  11  -1    2.56    0.88
   0 -11   0   -0.69    0.45
   0  11   0   -0.57    0.41
   0  11   1    1.88    0.70
   0 -11  -1    2.60    0.83
   0  11   2    2.25    0.75
   0  11   2    0.53    0.38
   0  11   3    1.23    0.56
   0  11   3    1.41    0.60
   0  11   4    0.24    0.26
   0  11   5    2.84    0.93
   0  11   6    0.24    0.24
   0  11   6   -0.33    0.38
   0  11   7   -0.17    0.38
   0  11   7   -0.09    0.27
   0  11   8    1.14    0.57
   0  11   8    2.15    0.69
   0  11   9    0.11    0.24
   0  11  10    0.29    0.31
   0  11  11    0.78    0.44
  -1  11   7    2.09    0.73
  -1  11   6    2.18    0.76
  -1  11   5    3.64    0.96
  -1  11   4   -0.10    0.33
  -1  10  12    1.04    0.58
  -1  10  11    1.79    0.71
  -1  10  10    7.43    1.33
  -1  10   9    0.26    0.35
  -1  10   8    2.44    0.81
  -1  10   7    4.53    1.05
  -1  10   6    0.13    0.25
  -1  10   5    1.59    0.63
  -1  10   4    0.73    0.53
  -1  10   3   -0.56    0.39
  -1  10   2    0.52    0.42
  -1  10   1    1.54    0.64
   1 -10   0    0.22    0.44
   1 -10   1    0.16    0.33
   1 -10   2   -0.06    0.42
   1 -10   3    1.82    0.82
  -1   9  14   -0.89    0.50
  -1   9  13    3.90    0.97
  -1   9  12    0.39    0.41
  -1   9  11    4.38    0.99
  -1   9  10   11.47    1.56
  -1   9   9    2.30    0.73
  -1   9   8    2.11    0.64
  -1   9   7    5.52    1.01
  -1   9   7    8.28    1.31
  -1   9   6    0.52    0.37
  -1   9   6    0.46    0.39
  -1   9   5    0.03    0.18
  -1   9   4    4.14    0.94
  -1   9   3    8.25    1.16
  -1   9   3    6.71    1.19
  -1   9   2    1.42    0.55
  -1   9   2    2.40    0.77
  -1   9   1    3.08    0.78
   1  -9  -1    6.11    1.13
  -1   9   1    5.29    1.08
   1  -9   0    5.30    1.10
  -1   9   0    4.86    0.94
  -1   9  -1    0.10    0.29
   1  -9   1    0.64    0.46
  -1   9  -2    0.18    0.33
   1  -9   2    0.18    0.35
  -1   9  -3    1.03    0.53
   1  -9   3    0.77    0.51
   1  -9   4    0.22    0.44
   1  -9   5    0.07    0.46
  -1   8  16    1.19    0.37
  -1   8  15   -1.09    0.51
  -1   8  14    1.87    0.69
  -1   8  13    0.93    0.49
  -1   8  12    4.48    0.96
  -1   8  11   -0.06    0.24
  -1   8  10   12.59    1.55
  -1   8  10    8.93    1.18
  -1   8   9   14.02    1.61
  -1   8   9   13.95    1.45
  -1   8   8    1.57    0.57
  -1   8   8    2.02    0.57
  -1   8   7    3.27    0.78
  -1   8   7    2.65    0.65
  -1   8   6    3.92    0.84
  -1   8   6    2.38    0.61
  -1   8   5    0.20    0.31
  -1   8   4    2.17    0.63
  -1   8   3   -0.35    0.29
  -1   8   3    0.23    0.35
  -1   8   2    0.25    0.29
  -1   8   2    0.40    0.31
  -1   8   1    1.31    0.50
   1  -8  -1    1.34    0.53
   1  -8   0    1.79    0.62
  -1   8   0    3.69    0.76
   1  -8   1    8.38    1.29
  -1   8  -1    6.12    1.00
  -1   8  -2    0.19    0.27
   1  -8   2   -0.37    0.38
  -1   8  -3    1.61    0.63
   1  -8   3   -0.30    0.38
   1  -8   4    0.54    0.43
  -1   8  -4   -0.47    0.36
   1  -8   5    0.19    0.36
  -1   8  -5    0.10    0.30
   1  -8   6    0.96    0.56
  -1   8  -6   -1.03    0.54
  -1   8  -7   -0.72    0.46
   1  -8   7   -0.64    0.54
   1  -8   8   -0.05    0.31
  -1   8  -8    1.04    0.53
  -1   8  -9    0.91    0.61
  -1   7  17   -0.07    0.13
  -1   7  16    4.93    1.05
  -1   7  15    5.30    1.03
  -1   7  14   -0.49    0.38
  -1   7  13    5.73    1.09
  -1   7  12    6.68    1.10
  -1   7  12    9.52    1.25
  -1   7  11    1.23    0.46
  -1   7  11    1.69    0.59
  -1   7  10    6.50    0.98
  -1   7  10    4.45    0.89
  -1   7   9   13.99    1.35
  -1   7   9   12.89    1.46
  -1   7   8    0.48    0.32
  -1   7   8    0.02    0.28
  -1   7   7    6.69    1.02
  -1   7   7    7.76    0.99
  -1   7   6   26.02    1.98
  -1   7   6   25.63    1.77
  -1   7   5   17.91    1.64
  -1   7   4    0.31    0.30
  -1   7   3    8.78    1.03
  -1   7   3    9.13    1.19
  -1   7   2    6.93    0.92
  -1   7   2    7.69    1.09
   1  -7  -1   -0.04    0.24
  -1   7   1   -0.38    0.26
   1  -7   0    0.46    0.38
  -1   7   0    0.31    0.30
  -1   7  -1    4.32    0.79
   1  -7   1    5.11    0.96
  -1   7  -2   -0.40    0.31
   1  -7   2   -0.44    0.39
   1  -7   3    2.52    0.76
  -1   7  -3    3.12    0.74
   1  -7   4    3.82    0.87
  -1   7  -4    2.83    0.71
  -1   7  -5    0.06    0.27
   1  -7   5    0.01    0.29
  -1   7  -6    0.14    0.35
   1  -7   6   -0.10    0.33
  -1   7  -7    2.87    0.78
  -1   7  -8    0.83    0.54
  -1   7  -9    3.47    0.94
  -1   7 -10   -0.58    0.55
  -1   7 -11    0.97    0.59
  -1   6  17    1.48    0.57
  -1   6  16    3.05    0.82
  -1   6  15    2.43    0.70
  -1   6  14    2.09    0.64
  -1   6  14    4.82    0.94
  -1   6  13    2.00    0.63
  -1   6  13    2.84    0.75
  -1   6  12   20.18    1.73
  -1   6  12   15.59    1.62
  -1   6  11   19.71    1.78
  -1   6  11   19.74    1.64
  -1   6  10    1.46    0.48
  -1   6  10    2.01    0.53
  -1   6   9    0.32    0.31
  -1   6   9   -0.06    0.23
  -1   6   8   13.75    1.22
  -1   6   8   10.27    1.23
  -1   6   7    0.39    0.25
  -1   6   7    0.14    0.23
  -1   6   6    1.74    0.49
  -1   6   6    2.03    0.52
  -1   6   5    5.92    0.90
  -1   6   5    4.99    0.74
  -1   6   4    3.18    0.69
  -1   6   3   13.02    1.30
  -1   6   3   14.11    1.18
  -1   6   2   13.88    1.17
  -1   6   2   12.85    1.31
  -1   6   1   14.93    1.22
  -1   6   1   14.19    0.79
   1  -6  -1   13.36    1.31
  -1   6   0    0.74    0.21
   1  -6   0    0.40    0.32
  -1   6   0    0.45    0.35
  -1   6  -1   -0.15    0.16
  -1   6  -1    0.01    0.20
   1  -6   1   -0.16    0.27
   1  -6   2    0.43    0.37
  -1   6  -2    0.63    0.33
   1  -6   3    0.62    0.46
  -1   6  -3    0.22    0.29
   1  -6   4    4.57    0.90
  -1   6  -4    4.37    0.83
  -1   6  -5    2.24    0.60
  -1   6  -6   -0.37    0.33
  -1   6  -7    2.25    0.70
  -1   6  -8    1.15    0.52
  -1   6  -9    2.31    0.73
  -1   6 -10    1.13    0.56
  -1   6 -11    4.43    1.06
  -1   6 -12   -0.82    0.55
  -1   5  18    3.44    0.90
  -1   5  17    0.76    0.42
  -1   5  16    1.31    0.60
  -1   5  16   -0.02    0.32
  -1   5  15    2.12    0.67
  -1   5  15    2.07    0.67
  -1   5  14    2.97    0.78
  -1   5  14    2.33    0.71
  -1   5  13    0.65    0.36
  -1   5  13    0.30    0.30
  -1   5  12   24.27    1.84
  -1   5  12   27.80    2.10
  -1   5  11   28.34    1.90
  -1   5  11   26.99    1.98
  -1   5  10    0.16    0.23
  -1   5  10    0.67    0.33
  -1   5   9   21.88    1.52
  -1   5   9   21.71    1.66
  -1   5   8   11.14    1.05
  -1   5   8    9.18    1.06
  -1   5   7    5.29    0.81
  -1   5   7    6.58    0.79
  -1   5   6    1.76    0.42
  -1   5   6    2.43    0.54
  -1   5   5    7.02    0.89
  -1   5   5    7.23    0.78
  -1   5   4    9.95    1.03
  -1   5   3    4.36    0.71
  -1   5   2    3.99    0.57
  -1   5   2    3.42    0.63
  -1   5   1   27.15    1.06
   1  -5  -1   26.64    1.68
  -1   5   1   27.47    1.47
  -1   5   0   -0.29    0.16
   1  -5   0   -0.08    0.19
  -1   5  -1    4.77    0.69
   1  -5   1    4.49    0.76
   1  -5   2    0.28    0.32
  -1   5  -2    0.32    0.28
   1  -5   3    0.42    0.33
  -1   5  -3   -0.10    0.22
  -1   5  -4    0.32    0.22
  -1   5  -5    8.62    1.05
  -1   5  -6    2.07    0.58
  -1   5  -7   14.57    1.49
  -1   5  -8    0.80    0.43
  -1   5  -9    0.60    0.42
  -1   5 -10    0.00    0.25
  -1   5 -11    0.82    0.52
  -1   5 -12   -0.14    0.35
  -1   5 -13    0.11    0.32
  -1   4  18    4.01    0.97
  -1   4  18    3.87    0.97
  -1   4  17    4.41    0.97
  -1   4  17    1.91    0.69
  -1   4  16    0.77    0.41
  -1   4  16    0.11    0.24
  -1   4  15    2.33    0.70
  -1   4  15    1.88    0.64
  -1   4  14    6.09    1.06
  -1   4  14    4.76    0.90
  -1   4  13   12.20    1.40
  -1   4  13   12.82    1.41
  -1   4  12    2.64    0.64
  -1   4  12    1.95    0.53
  -1   4  11    0.68    0.37
  -1   4  11    1.00    0.38
  -1   4  10    2.16    0.52
  -1   4  10    2.40    0.60
  -1   4   9    3.01    0.62
  -1   4   9    1.97    0.47
  -1   4   8    0.52    0.26
  -1   4   8   -0.20    0.25
  -1   4   7   21.18    1.47
  -1   4   7   19.29    1.24
  -1   4   6    7.43    0.86
  -1   4   6    8.37    0.78
  -1   4   5   11.39    1.03
  -1   4   5   13.24    0.93
  -1   4   4    8.43    0.73
  -1   4   4    8.18    0.89
  -1   4   3   19.13    1.29
  -1   4   2   17.12    1.00
  -1   4   2   17.54    1.24
  -1   4   1    7.63    0.69
  -1   4   1    6.41    0.50
   1  -4  -1    7.26    0.80
  -1   4   0    0.37    0.23
   1  -4   0    0.72    0.33
  -1   4   0    0.16    0.13
   1  -4   1    0.00    0.27
  -1   4  -1   -0.11    0.18
  -1   4  -2   16.79    1.14
   1  -4   2   15.90    1.30
  -1   4  -3    0.46    0.25
  -1   4  -4    0.75    0.34
  -1   4  -5    5.87    0.82
  -1   4  -6    1.38    0.44
  -1   4  -7    0.15    0.22
  -1   4  -8    9.31    1.18
  -1   4  -9   15.43    1.58
  -1   4 -10   -0.01    0.31
  -1   4 -11    6.02    1.12
  -1   4 -12    1.74    0.68
  -1   4 -13   -0.67    0.47
  -1   4 -14   -0.08    0.15
  -1   3  18    2.19    0.78
  -1   3  17    3.38    0.89
  -1   3  17    3.19    0.89
  -1   3  16    2.96    0.82
  -1   3  16    3.67    0.91
  -1   3  15    0.76    0.41
  -1   3  15    0.76    0.44
  -1   3  14   16.79    1.70
  -1   3  14   21.64    1.95
  -1   3  13    8.71    1.17
  -1   3  13    8.58    1.18
  -1   3  12    2.92    0.68
  -1   3  12    1.54    0.50
  -1   3  11    8.31    1.05
  -1   3  11   10.55    1.15
  -1   3  10    0.09    0.23
  -1   3  10    0.18    0.21
  -1   3   9    0.35    0.28
   1  -3  -9    0.30    0.13
  -1   3   9    0.14    0.20
  -1   3   8   15.94    1.17
   1  -3  -8   15.76    0.72
  -1   3   8   15.67    1.28
   1  -3  -7   21.53    0.83
  -1   3   7   22.19    1.27
  -1   3   7   24.47    1.50
  -1   3   6   15.93    1.19
  -1   3   6   16.25    1.02
   1  -3  -6   17.10    0.74
  -1   3   5   12.58    1.01
   1  -3  -5   13.67    0.69
  -1   3   5   14.71    0.90
  -1   3   4    1.29    0.35
   1  -3  -4    1.50    0.26
  -1   3   4    1.08    0.26
  -1   3   3   17.75    0.89
  -1   3   3   18.30    1.12
  -1   3   2    0.28    0.22
  -1   3   1    0.90    0.30
  -1   3   1    0.74    0.19
   1  -3   0    0.17    0.21
  -1   3   0    0.11    0.10
  -1   3   0    0.06    0.16
  -1   3  -1    2.42    0.37
   1  -3   1    2.58    0.49
   1  -3   2   17.44    1.20
  -1   3  -2   17.13    0.98
  -1   3  -3   66.61    2.08
  -1   3  -4    2.24    0.45
  -1   3  -5   70.61    2.46
  -1   3  -6   -0.27    0.27
   1  -3   6    0.37    0.27
  -1   3  -7    3.42    0.66
   1  -3   7    4.05    0.75
  -1   3  -8    2.67    0.62
   1  -3   8    2.20    0.58
   1  -3   9    0.24    0.31
  -1   3  -9    0.27    0.35
   1  -3  10    1.36    0.54
  -1   3 -10    2.40    0.64
  -1   3 -11    3.47    0.82
   1  -3  11    1.95    0.67
  -1   3 -12    5.05    1.03
   1  -3  12    4.06    0.97
   1  -3  13    1.28    0.62
  -1   3 -13    0.83    0.53
   1  -3  14    1.10    0.58
  -1   3 -14    0.95    0.49
  -1   3 -15    0.20    0.42
  -1   2  17    2.46    0.79
  -1   2  16    3.73    0.93
  -1   2  15    6.78    1.18
  -1   2  14    9.11    1.25
  -1   2  14   10.57    1.39
  -1   2  13    6.00    1.02
  -1   2  13    6.31    1.00
  -1   2  12    0.76    0.39
  -1   2  12    0.55    0.36
  -1   2  11    3.08    0.66
  -1   2  11    4.39    0.79
  -1   2  10   -0.07    0.22
  -1   2  10   -0.21    0.24
  -1   2   9    8.36    0.90
  -1   2   9    9.02    0.99
  -1   2   8    1.89    0.44
  -1   2   8    2.38    0.50
   1  -2  -7   50.57    1.40
  -1   2   7   48.17    2.02
  -1   2   7   50.88    1.90
  -1   2   6   40.87    1.75
  -1   2   6   39.40    1.52
   1  -2  -6   37.10    1.14
  -1   2   5   10.00    0.84
  -1   2   5    9.07    0.67
   1  -2  -5   10.24    0.57
  -1   2   4  102.40    1.96
   1  -2  -4  102.23    1.78
  -1   2   4  104.22    2.49
  -1   2   3   20.85    1.06
   1  -2  -3   21.13    0.82
  -1   2   3   21.37    0.79
   1  -2  -2    5.85    0.46
  -1   2   2    5.57    0.38
  -1   2   2    5.41    0.53
   1  -2  -1   13.42    0.57
   1  -2  -1   12.51    0.71
  -1   2   1   12.89    0.66
  -1   2   1   12.04    0.77
  -1   2   1   13.14    0.56
   1  -2   0    1.01    0.27
   1  -2   0    0.59    0.14
  -1   2   0    1.05    0.18
  -1   2   0    0.98    0.20
  -1   2  -1    8.59    0.52
   1  -2   1    6.86    0.64
  -1   2  -2   13.72    0.74
  -1   2  -3   66.68    1.81
   1  -2   3   68.70    1.98
   1  -2   4    1.13    0.34
  -1   2  -4    1.07    0.32
  -1   2  -5    5.68    0.67
   1  -2   5    6.55    0.78
   1  -2   6   35.64    1.85
   1  -2   7   12.98    1.20
   1  -2   8    1.13    0.41
   1  -2   9    6.10    0.95
   1  -2  10    1.35    0.53
   1  -2  11   -0.07    0.26
   1  -2  12    1.28    0.55
  -1   2 -12    1.36    0.52
  -1   2 -13    1.26    0.55
   1  -2  13    1.52    0.71
  -1   2 -14    1.81    0.69
   1  -2  14    1.23    0.61
  -1   2 -15    0.21    0.27
   1  -2  15   -0.63    0.49
  -1   1  17    0.67    0.43
  -1   1  16    5.47    1.17
  -1   1  15    3.28    0.82
  -1   1  14    2.07    0.63
  -1   1  13   10.00    1.28
  -1   1  12    0.22    0.29
  -1   1  12    0.78    0.44
  -1   1  11    0.38    0.34
  -1   1  11   -0.20    0.28
  -1   1  10    7.00    0.91
  -1   1  10    8.17    1.02
  -1   1   9    4.68    0.71
  -1   1   9    5.12    0.74
  -1   1   8    6.84    0.79
  -1   1   8    8.51    0.90
  -1   1   7    0.99    0.30
  -1   1   7    1.15    0.37
  -1   1   6    7.54    0.70
  -1   1   6    8.44    0.80
  -1   1   5   14.57    0.97
  -1   1   5   15.12    0.86
  -1   1   4    7.75    0.66
  -1   1   4    7.95    0.55
   1  -1  -3   57.39    1.32
  -1   1   3   58.44    1.21
  -1   1   3   59.30    1.62
  -1   1   2    4.42    0.26
   1  -1  -2    3.26    0.31
  -1   1   2    4.08    0.41
   1  -1  -2    4.28    0.25
  -1   1   1    5.84    0.44
   1  -1  -1    6.16    0.43
  -1   1   0   14.00    0.41
  -1   1   0   15.15    0.67
   1  -1   0   13.71    0.65
   1  -1   1   76.75    1.64
  -1   1  -1   76.26    1.07
   1  -1   1   72.89    1.62
   1  -1   1   75.33    1.32
   1  -1   2    1.53    0.26
   1  -1   3  255.36    3.42
   1  -1   4    2.01    0.38
   1  -1   5   29.50    1.45
   1  -1   6    0.91    0.34
   1  -1   7   28.84    1.67
   1  -1   8    5.70    0.83
   1  -1   9   19.36    1.57
   1  -1  10    7.53    1.05
   1  -1  11   -0.24    0.27
   1  -1  12    0.81    0.41
   1  -1  13    0.12    0.34
   1  -1  14    3.69    0.91
   1  -1  15    0.23    0.34
   1  -1  16   -0.39    0.51
  -1   0  17    0.57    0.54
  -1   0  16    6.46    1.27
  -1   0  15    0.62    0.31
  -1   0  14    1.83    0.64
  -1   0  13    3.94    0.84
  -1   0  12    1.51    0.54
  -1   0  11    3.10    0.67
  -1   0  10    2.65    0.60
  -1   0   9   60.37    2.58
  -1   0   8   17.43    1.31
  -1   0   8   19.03    1.39
  -1   0   7    0.62    0.29
  -1   0   7    0.47    0.30
  -1   0   6   31.96    1.58
  -1   0   6   30.38    1.44
  -1   0   5   -0.08    0.19
  -1   0   5    0.10    0.16
  -1   0   4    6.81    0.62
  -1   0   4    7.15    0.58
  -1   0   3    4.62    0.40
  -1   0   3    5.08    0.48
  -1   0   2    1.79    0.27
  -1   0   2    2.11    0.23
   1   0  -2    1.73    0.20
  -1   0   1    5.24    0.36
   1   0  -1    4.88    0.30
   1   0   0   89.58    1.47
  -1   0   0   88.16    1.16
  -1   0  -1  135.20    1.54
  -1   0  -1  135.56    1.54
   1   0   1  126.74    1.77
   1   0   1  132.21    1.53
   1   0   2    6.17    0.42
   1   0   2    5.64    0.41
   1   0   3    1.79    0.30
   1   0   4    0.18    0.18
   1   0   5    0.57    0.28
   1   0   6    1.77    0.44
   1   0   7   16.90    1.25
   1   0   8    7.79    0.92
   1   0   9   -0.20    0.23
   1   0  10   10.09    1.17
   1   0  11    5.28    0.92
   1   0  12    1.03    0.48
   1   0  13    0.81    0.39
   1   0  14    1.66    0.63
   1   0  15   -0.52    0.50
   1   0  16   -0.67    0.51
  -1  -1  16    0.57    0.49
   1   1 -16    2.60    0.83
  -1  -1  15    3.85    1.00
   1   1 -15    3.24    0.94
   1   1 -14    1.23    0.58
  -1  -1  14    0.44    0.35
   1   1 -13    0.34    0.36
  -1  -1  13   -0.13    0.31
  -1  -1  12    0.32    0.33
   1   1 -12    0.50    0.40
  -1  -1  11    1.35    0.52
  -1  -1  10    5.11    0.85
  -1  -1   9    5.35    0.83
  -1  -1   8    2.12    0.54
  -1  -1   7    6.59    0.81
  -1  -1   6   14.16    1.08
   1   1  -5   17.15    1.14
  -1  -1   5   15.66    1.05
  -1  -1   4    2.87    0.43
   1   1  -4    4.24    0.55
   1   1  -3    0.07    0.16
   1   1  -2    2.08    0.33
   1   1  -1   54.17    1.34
   1   1   0   18.73    0.75
   1   1   1   33.47    0.97
   1   1   2   72.47    1.23
   1   1   2   72.04    1.54
  -1  -1  -3   43.07    0.94
   1   1   3   41.91    1.32
   1   1   3   41.82    0.73
   1   1   3   41.26    0.92
  -1  -1  -3   40.80    0.72
   1   1   4   23.01    0.71
   1   1   4   21.27    0.71
   1   1   4   23.53    1.10
   1   1   5   21.42    1.17
   1   1   5   19.94    0.81
   1   1   6    0.11    0.14
   1   1   6    0.04    0.19
   1   1   7   51.21    1.67
   1   1   7   51.72    2.11
   1   1   8    9.99    1.02
   1   1   9    0.79    0.36
   1   1  10    0.22    0.28
   1   1  11    9.61    1.21
   1   1  12   18.26    1.71
   1   1  13    1.37    0.58
   1   1  14    0.10    0.28
   1   1  15    5.42    1.11
   1   1  16    2.99    0.93
   1   1  17    8.05    1.43
   1   2 -15    6.33    1.27
   1   2 -14    0.63    0.50
   1   2 -13    0.41    0.36
  -1  -2  13    0.19    0.31
  -1  -2  12    3.21    0.79
   1   2 -12    1.41    0.59
  -1  -2  11    9.04    1.23
   1   2 -11   10.36    1.32
  -1  -2  10    1.49    0.55
   1   2 -10    2.01    0.62
   1   2  -9   -0.42    0.32
  -1  -2   9    0.11    0.29
   1   2  -8   16.59    1.46
  -1  -2   8   16.47    1.42
   1   2  -7    3.07    0.64
   1   2  -6    5.73    0.78
   1   2  -5   12.56    1.07
   1   2  -4    4.43    0.62
   1   2  -3    0.39    0.23
   1   2  -2   15.21    0.96
   1   2  -1   11.11    0.77
   1   2   0    5.75    0.55
   1   2   1    2.94    0.39
   1   2   1    3.51    0.29
   1   2   2    0.61    0.25
  -1  -2  -2    0.65    0.11
  -1  -2  -2    0.68    0.16
   1   2   3    1.44    0.32
   1   2   3    1.46    0.21
   1   2   4    3.82    0.33
   1   2   4    3.57    0.47
   1   2   4    3.90    0.26
   1   2   5   50.16    1.31
   1   2   5   49.58    0.87
   1   2   5   49.84    1.82
   1   2   6   11.40    0.70
  -1  -2  -6   10.79    0.44
   1   2   6    9.44    0.88
  -1  -2  -7    0.26    0.09
   1   2   7    0.12    0.24
   1   2   7    0.16    0.17
   1   2   8    1.56    0.44
   1   2   8    1.81    0.36
   1   2   9    0.99    0.39
   1   2   9    0.64    0.25
   1   2  10   -0.10    0.14
   1   2  10    0.18    0.25
   1   2  11    3.61    0.62
   1   2  11    4.63    0.83
   1   2  12    6.81    1.05
   1   2  13    0.22    0.35
   1   2  14    0.95    0.53
   1   2  15   15.52    1.80
   1   2  16    8.42    1.40
   1   2  17   -0.16    0.21
   1   3 -14    1.09    0.66
   1   3 -13    5.30    1.12
   1   3 -12    1.18    0.53
   1   3 -11    5.56    1.02
   1   3 -10    0.81    0.47
   1   3  -9    0.36    0.34
   1   3  -8    2.37    0.63
   1   3  -7    1.25    0.45
   1   3  -6    2.08    0.54
   1   3  -5    2.84    0.58
   1   3  -4   22.64    1.49
   1   3  -3   19.18    1.28
   1   3  -2   30.53    1.53
   1   3  -1    0.06    0.20
   1   3   0    3.26    0.52
   1   3   1    9.87    0.82
   1   3   1    9.03    0.44
  -1  -3  -2   10.17    0.45
  -1  -3  -2   10.12    0.58
   1   3   2    9.07    0.78
   1   3   3    0.05    0.20
  -1  -3  -3    0.51    0.14
   1   3   4   10.96    0.90
   1   3   4   11.82    0.72
   1   3   5  161.98    2.68
   1   3   5  167.35    3.50
   1   3   6   48.41    1.55
   1   3   6   49.31    2.01
   1   3   7    3.69    0.61
   1   3   7    4.03    0.49
   1   3   8    3.23    0.60
   1   3   8    3.79    0.51
   1   3   9    4.94    0.77
   1   3   9    5.66    0.65
   1   3  10   12.23    1.24
   1   3  10   12.27    1.01
   1   3  11    3.82    0.62
   1   3  11    4.26    0.80
   1   3  12    2.09    0.64
   1   3  12    1.68    0.45
   1   3  13    5.47    0.84
   1   3  13    6.73    1.10
   1   3  14    9.56    1.36
   1   3  14   11.94    1.29
   1   3  15   16.56    1.85
   1   3  16    2.25    0.76
   1   3  17    2.56    0.84
   1   4 -13    4.82    1.14
   1   4 -12    2.04    0.78
   1   4 -11   -0.18    0.34
   1   4 -10   11.22    1.48
   1   4  -9    1.16    0.57
   1   4  -8    4.36    0.91
   1   4  -7    3.99    0.83
   1   4  -6    0.18    0.28
   1   4  -5   -0.01    0.27
   1   4  -4    8.95    1.04
   1   4  -3   19.02    1.44
   1   4  -2    0.05    0.29
   1   4  -1    1.67    0.46
   1   4   0   16.16    1.21
   1   4   1    1.35    0.19
   1   4   1    0.92    0.33
   1   4   2    0.13    0.23
  -1  -4  -2    0.07    0.14
  -1  -4  -3    7.40    0.35
  -1  -4  -3    9.38    0.65
   1   4   3    8.81    0.87
   1   4   4    0.51    0.30
   1   4   4    0.96    0.29
   1   4   5    0.81    0.37
   1   4   5    0.83    0.26
   1   4   6    6.77    0.66
   1   4   6    7.66    0.87
   1   4   7    5.47    0.62
   1   4   7    4.87    0.72
   1   4   8    3.20    0.62
   1   4   8    3.20    0.52
   1   4   9   17.28    1.46
   1   4   9   18.18    1.22
   1   4  10    9.81    1.16
   1   4  10   10.54    0.98
   1   4  11    0.79    0.33
   1   4  11    0.05    0.26
   1   4  12   -0.45    0.26
   1   4  12    0.22    0.39
   1   4  13   12.74    1.49
   1   4  13   13.24    1.26
   1   4  14    3.32    0.87
   1   4  15    7.45    1.28
   1   4  16    5.77    1.19
   1   4  17    2.35    0.81
   1   5 -12    0.20    0.44
   1   5 -11   -0.13    0.30
   1   5 -10    2.09    0.72
   1   5  -9    1.57    0.65
   1   5  -8    1.08    0.58
   1   5  -7    1.48    0.59
   1   5  -6    3.85    0.84
   1   5  -5    0.35    0.29
   1   5  -4    9.11    1.14
   1   5  -3    0.02    0.26
   1   5  -2    0.08    0.24
   1   5  -1    0.29    0.31
   1   5   0   25.42    1.68
   1   5   1    0.40    0.10
   1   5   1    0.38    0.33
   1   5   2   16.38    1.31
  -1  -5  -2   16.29    1.09
   1   5   3  102.43    3.24
  -1  -5  -3   99.00    2.54
   1   5   4    9.04    0.89
   1   5   4    8.90    0.98
   1   5   5   12.62    1.17
   1   5   5   13.56    1.07
  -1  -5  -5   12.81    0.59
   1   5   6    0.57    0.31
   1   5   6    1.02    0.38
   1   5   7    0.58    0.35
   1   5   7    0.96    0.37
   1   5   8    8.54    1.02
   1   5   8    7.96    0.86
   1   5   9   20.02    1.60
   1   5   9   20.86    1.39
   1   5  10    0.23    0.31
   1   5  10    0.20    0.17
   1   5  11   13.71    1.46
   1   5  11   10.67    1.07
   1   5  12   18.67    1.47
   1   5  12   18.76    1.76
   1   5  13   11.30    1.18
   1   5  13   13.63    1.56
   1   5  14    0.09    0.35
   1   5  15    2.03    0.69
   1   5  16    0.35    0.50
   1   5  17    0.97    0.56
   1   6 -11    0.47    0.48
   1   6 -10    2.79    0.90
   1   6  -9    3.29    0.89
   1   6  -8   -0.14    0.41
   1   6  -7   -0.24    0.34
   1   6  -6    9.46    1.34
   1   6  -5    6.27    1.08
   1   6  -4    0.49    0.47
   1   6  -3    0.62    0.38
   1   6  -2    1.46    0.53
   1   6  -1   -0.16    0.29
   1   6   0    0.39    0.35
  -1  -6  -1   16.37    1.29
   1   6   1   16.23    1.44
   1   6   2    0.53    0.32
  -1  -6  -2    0.81    0.31
  -1  -6  -3    9.06    0.89
   1   6   3   11.15    1.17
   1   6   4   17.11    1.35
   1   6   4   19.72    1.55
   1   6   5    1.07    0.39
   1   6   6    3.36    0.72
   1   6   6    3.79    0.66
   1   6   7    1.16    0.44
   1   6   7    1.12    0.37
   1   6   8    1.08    0.46
   1   6   8    1.00    0.39
   1   6   9    4.11    0.81
   1   6   9    3.75    0.66
   1   6  10    0.82    0.41
   1   6  10    0.26    0.21
   1   6  11   14.65    1.55
   1   6  11   17.21    1.43
   1   6  12    0.35    0.25
   1   6  12    1.35    0.54
   1   6  13   29.37    2.34
   1   6  13   33.77    2.12
   1   6  14    8.53    1.32
   1   6  15   -0.14    0.27
   1   6  16   -0.05    0.29
   1   6  17    0.85    0.51
   1   7 -10   -0.50    0.58
   1   7  -9   -0.76    0.49
   1   7  -8    0.25    0.45
   1   7  -7   -0.85    0.56
   1   7  -6    4.98    1.09
   1   7  -5    2.89    0.82
   1   7  -4    0.33    0.36
   1   7  -3    0.33    0.34
   1   7  -2    3.45    0.81
   1   7  -1    2.19    0.64
   1   7   0    6.44    1.06
  -1  -7   0    4.56    0.81
   1   7   1   19.30    1.70
  -1  -7  -1   21.58    1.63
  -1  -7  -2    0.88    0.37
   1   7   2   -0.02    0.28
   1   7   3   11.25    1.28
  -1  -7  -3    9.34    1.01
   1   7   4    6.83    1.00
   1   7   5    4.08    0.72
   1   7   6    1.29    0.44
   1   7   6    1.58    0.50
   1   7   7   27.07    1.82
   1   7   7   31.70    2.17
   1   7   8    0.29    0.33
   1   7   8    0.89    0.36
   1   7   9    3.45    0.76
   1   7   9    3.50    0.69
   1   7  10   10.22    1.30
   1   7  10   12.37    1.27
   1   7  11    6.48    1.09
   1   7  11    6.50    0.94
   1   7  12    0.73    0.46
   1   7  12    0.58    0.32
   1   7  13    3.38    0.83
   1   7  14    6.41    1.22
   1   7  15    3.46    0.91
   1   7  16    0.16    0.32
   1   7  17    1.51    0.72
   1   8  -8   -0.02    0.44
   1   8  -7   -0.20    0.44
   1   8  -6    0.75    0.59
   1   8  -5    0.09    0.39
   1   8  -4    2.57    0.78
   1   8  -3   -0.15    0.33
   1   8  -2    4.81    0.99
   1   8  -1    5.88    1.06
  -1  -8   1    7.79    1.16
   1   8   0    0.80    0.50
  -1  -8   0    1.33    0.51
  -1  -8  -1    7.05    1.06
   1   8   1    7.82    1.18
   1   8   2    1.95    0.66
  -1  -8  -2    1.46    0.48
   1   8   3    0.11    0.36
  -1  -8  -3    0.16    0.27
   1   8   4    1.06    0.54
   1   8   4    1.07    0.44
   1   8   5    0.84    0.44
   1   8   6    0.66    0.50
   1   8   6    1.28    0.48
   1   8   7    6.87    1.03
   1   8   7    8.13    1.21
   1   8   8    1.26    0.49
   1   8   8    2.35    0.60
   1   8   9    6.23    0.98
   1   8   9    5.04    0.96
   1   8  10    0.08    0.27
   1   8  10    0.65    0.35
   1   8  11   18.31    1.85
   1   8  11   21.26    1.79
   1   8  12   -0.38    0.37
   1   8  12    0.49    0.31
   1   8  13    1.04    0.54
   1   8  14    1.20    0.64
   1   8  15    1.29    0.68
   1   8  16    1.39    0.58
   1   9  -7    0.35    0.36
   1   9  -6    1.95    0.79
   1   9  -5   -0.44    0.40
   1   9  -4    2.50    0.95
   1   9  -3    1.11    0.58
  -1  -9   3    1.22    0.63
  -1  -9   2    2.41    0.79
   1   9  -2    1.92    0.72
  -1  -9   1   11.49    1.51
   1   9  -1    8.99    1.43
   1   9   0    1.50    0.60
  -1  -9   0    2.13    0.67
  -1  -9  -1    6.64    1.11
   1   9   1    7.50    1.24
   1   9   2    3.17    0.83
  -1  -9  -2    3.77    0.82
   1   9   3    0.51    0.49
  -1  -9  -3   -0.03    0.24
   1   9   4    0.31    0.30
   1   9   4    0.37    0.39
   1   9   5   11.51    1.41
   1   9   6    1.62    0.56
   1   9   7    0.46    0.36
   1   9   7    0.91    0.50
   1   9   8   10.92    1.38
   1   9   8   10.94    1.48
   1   9   9   12.74    1.59
   1   9   9   10.43    1.33
   1   9  10    1.28    0.67
   1   9  10    0.33    0.28
   1   9  11    6.61    1.12
   1   9  11    6.88    1.19
   1   9  12    5.73    1.17
   1   9  13    1.41    0.64
   1   9  14   -0.09    0.19
   1   9  15    0.97    0.60
  -1 -10   4    0.35    0.43
   1  10  -4    0.13    0.44
  -1 -10   3   -0.64    0.49
   1  10  -3    0.16    0.33
  -1 -10   2    2.30    0.84
   1  10  -2    2.07    0.76
  -1 -10   1    1.24    0.68
   1  10  -1    3.13    0.95
  -1 -10   0    1.24    0.61
   1  10   0    1.69    0.70
   1  10   1    0.95    0.55
  -1 -10  -1    0.11    0.35
  -1 -10  -2   -0.58    0.39
   1  10   2    0.11    0.23
   1  10   3    1.46    0.65
  -1 -10  -3    1.20    0.49
   1  10   4   -0.25    0.39
   1  10   4   -0.29    0.36
   1  10   5    6.06    1.14
   1  10   6    0.84    0.42
   1  10   7    0.62    0.46
   1  10   7    0.04    0.18
   1  10   8    0.75    0.48
   1  10   8    1.31    0.56
   1  10   9    8.45    1.27
   1  10   9    8.99    1.46
   1  10  10    0.71    0.53
   1  10  10    0.48    0.41
   1  10  11    1.63    0.67
   1  10  11    0.12    0.23
   1  10  12    1.96    0.72
   1  10  13    1.29    0.68
   1  10  14    3.47    1.00
  -1 -11   2   -0.04    0.33
  -1 -11   1    3.42    0.98
   1  11  -1    4.03    1.02
  -1 -11   0    0.32    0.50
   1  11   0    0.80    0.50
  -1 -11  -1   -0.48    0.43
   1  11   1    0.06    0.30
   1  11   2    1.27    0.66
  -1 -11  -2    1.23    0.56
   1  11   3    5.97    1.21
   1  11   3    6.28    1.26
   1  11   4    0.87    0.60
   1  11   4    1.21    0.73
   1  11   5    0.00    0.29
   1  11   6    4.02    0.98
   1  11   6    4.43    1.08
   1  11   7    4.56    1.11
   1  11   7    2.99    0.86
   1  11   8    0.94    0.46
   1  11   8    0.11    0.34
   1  11   9    4.92    1.14
   1  11   9    3.67    0.94
   1  11  10    3.30    0.99
   1  11  10    3.14    0.81
   1  11  11   -0.41    0.44
  -2  10   9    0.74    0.48
  -2  10   8    1.20    0.58
  -2  10   7    0.60    0.43
  -2  10   6    0.50    0.41
  -2  10   5   -0.85    0.52
  -2  10   4    0.33    0.38
  -2  10   3    2.99    0.85
  -2  10   2    0.77    0.50
  -2  10   1   -0.11    0.29
  -2  10   0    0.79    0.58
  -2  10  -1    0.21    0.37
  -2   9  12    5.05    1.14
  -2   9  11   -0.44    0.32
  -2   9  10    5.13    1.09
  -2   9   9    5.35    1.15
  -2   9   8    2.58    0.79
  -2   9   7    0.87    0.48
  -2   9   6    2.34    0.71
  -2   9   5    0.13    0.26
  -2   9   4   -0.37    0.35
  -2   9   3   11.29    1.61
  -2   9   2    4.63    1.04
  -2   9   1    5.52    1.15
  -2   9   0   10.01    1.56
  -2   9  -1    0.37    0.50
   2  -9   1    0.81    0.58
   2  -9   2   -0.31    0.47
   2  -9   3    0.09    0.44
   2  -9   4    0.35    0.43
  -2   8  14    0.32    0.34
  -2   8  13    0.95    0.50
  -2   8  12    1.03    0.64
  -2   8  11    1.08    0.57
  -2   8  10   -0.10    0.31
  -2   8   9    8.05    1.30
  -2   8   8    5.44    1.04
  -2   8   7    0.16    0.31
  -2   8   6   -0.22    0.34
  -2   8   5    1.25    0.58
  -2   8   4    3.91    0.91
  -2   8   3    0.92    0.48
  -2   8   2    0.90    0.41
  -2   8   1   -0.20    0.36
  -2   8   0    2.07    0.67
   2  -8   1    0.88    0.50
   2  -8   2    4.09    0.99
   2  -8   3    0.78    0.51
   2  -8   4    3.15    0.90
   2  -8   5    2.36    0.80
   2  -8   6    1.07    0.59
   2  -8   7    1.44    0.66
  -2   7  15    8.30    1.42
  -2   7  14    5.74    1.13
  -2   7  13    2.42    0.72
  -2   7  12    3.76    0.86
  -2   7  11    2.19    0.69
  -2   7  10    4.03    0.89
  -2   7   9    2.11    0.66
  -2   7   8    0.65    0.41
  -2   7   7    0.24    0.38
  -2   7   6    6.73    1.07
  -2   7   5   20.91    1.49
  -2   7   5   26.43    2.07
  -2   7   4    8.05    1.17
  -2   7   3   16.10    1.65
  -2   7   2    8.99    0.96
  -2   7   2    9.61    1.29
  -2   7   1    0.49    0.38
  -2   7   1    0.21    0.21
  -2   7   0    0.00    0.13
  -2   7   0    0.03    0.22
   2  -7   0   -0.49    0.38
   2  -7   1   -0.08    0.25
  -2   7  -1    0.67    0.34
   2  -7   2    0.73    0.46
  -2   7  -2    1.21    0.42
   2  -7   3    1.35    0.59
   2  -7   4    3.03    0.77
   2  -7   5    5.13    1.09
   2  -7   6   -0.16    0.34
   2  -7   7    0.96    0.54
   2  -7   8    4.10    1.05
   2  -7   9    0.20    0.41
  -2   6  16    0.40    0.35
  -2   6  15    1.01    0.58
  -2   6  14    0.01    0.18
  -2   6  13    1.45    0.60
  -2   6  12    1.52    0.56
  -2   6  11   14.11    1.59
  -2   6  10    3.82    0.85
  -2   6   9    0.30    0.27
  -2   6   8    0.05    0.22
  -2   6   8   -0.17    0.28
  -2   6   7    1.01    0.45
  -2   6   7    0.72    0.31
  -2   6   6    0.52    0.26
  -2   6   6    1.53    0.53
  -2   6   5   13.64    1.09
  -2   6   5   12.25    1.33
  -2   6   4   12.02    1.31
  -2   6   3    0.41    0.33
  -2   6   2   14.70    1.45
  -2   6   1    2.02    0.62
  -2   6   1    2.60    0.50
  -2   6   1    2.81    0.47
   2  -6   0    4.48    0.82
  -2   6   0    3.91    0.62
  -2   6   0    3.48    0.76
  -2   6   0    5.43    0.68
   2  -6   1    2.08    0.61
  -2   6  -1    2.55    0.53
  -2   6  -1    2.26    0.48
   2  -6   2    2.75    0.66
  -2   6  -2    2.98    0.58
  -2   6  -2    2.97    0.59
   2  -6   3    0.63    0.38
  -2   6  -3    0.95    0.40
  -2   6  -3    0.93    0.35
  -2   6  -4    1.92    0.52
   2  -6   4    1.09    0.47
  -2   6  -5   12.76    1.33
   2  -6   5   10.92    1.45
  -2   6  -6    6.30    0.99
   2  -6   6    8.13    1.28
  -2   6  -7   -0.02    0.22
   2  -6   7    0.46    0.40
   2  -6   8    0.66    0.44
  -2   6  -8    0.19    0.35
   2  -6   9    1.77    0.72
  -2   6  -9    2.86    0.77
   2  -6  10    1.28    0.61
  -2   6 -10    0.78    0.43
   2  -6  11   -1.01    0.51
  -2   5  16    0.12    0.32
  -2   5  15    1.18    0.53
  -2   5  14    2.16    0.77
  -2   5  13    2.37    0.70
  -2   5  12    1.29    0.50
  -2   5  11   15.51    1.61
  -2   5  10    0.06    0.22
  -2   5  10   -0.24    0.23
  -2   5   9   -0.12    0.22
  -2   5   9    0.07    0.23
  -2   5   8    2.88    0.52
  -2   5   8    2.56    0.64
  -2   5   7   10.18    1.19
  -2   5   7   10.60    0.91
  -2   5   6    3.58    0.50
  -2   5   6    3.02    0.66
  -2   5   5   18.34    1.50
  -2   5   5   20.27    1.15
  -2   5   4   11.89    0.90
  -2   5   4   13.03    1.25
  -2   5   3   -0.19    0.26
  -2   5   2    0.84    0.41
  -2   5   1    2.26    0.57
  -2   5   1    2.16    0.40
  -2   5   1    2.28    0.44
  -2   5   0    3.24    0.68
   2  -5   0    4.03    0.74
  -2   5   0    3.47    0.53
  -2   5   0    3.30    0.50
  -2   5  -1    5.62    0.67
   2  -5   1    5.37    0.86
  -2   5  -1    5.03    0.66
   2  -5   2    2.02    0.58
  -2   5  -2    1.34    0.38
  -2   5  -2    1.95    0.47
   2  -5   3    4.28    0.84
  -2   5  -3    4.82    0.69
   2  -5   4    0.12    0.27
  -2   5  -4    0.28    0.29
   2  -5   5    4.85    0.91
  -2   5  -5    6.77    0.90
  -2   5  -6   14.32    1.34
   2  -5   6   17.21    1.74
   2  -5   7    1.15    0.42
  -2   5  -7    2.01    0.57
  -2   5  -8   -0.13    0.24
  -2   5  -9    4.19    0.84
  -2   5 -10    1.99    0.67
  -2   5 -11    1.64    0.64
  -2   5 -12    0.29    0.37
  -2   5 -13    0.85    0.55
  -2   4  17    2.07    0.75
  -2   4  16   -0.23    0.36
  -2   4  15    0.18    0.29
  -2   4  14    0.16    0.20
  -2   4  13    5.26    1.02
  -2   4  12    0.33    0.30
  -2   4  12    1.30    0.54
  -2   4  11    1.99    0.61
  -2   4  11    2.98    0.60
  -2   4  10    2.58    0.54
  -2   4  10    1.76    0.54
  -2   4   9    0.17    0.20
  -2   4   9    0.24    0.24
   2  -4  -8    1.81    0.36
  -2   4   8    2.69    0.47
  -2   4   8    2.18    0.58
   2  -4  -7   33.13    1.44
  -2   4   7   33.59    1.50
  -2   4   7   32.37    1.97
   2  -4  -6    9.36    0.79
  -2   4   6   10.32    0.77
  -2   4   6    9.33    1.04
  -2   4   5    0.82    0.25
   2  -4  -5    0.69    0.24
  -2   4   5    0.62    0.31
  -2   4   4   17.61    1.34
   2  -4  -4   19.91    1.21
  -2   4   4   19.00    0.95
   2  -4  -3    0.15    0.20
  -2   4   3    0.17    0.28
  -2   4   2    0.29    0.30
  -2   4   1   33.68    1.23
  -2   4   1   31.53    1.75
  -2   4   1   32.71    1.50
  -2   4   0   22.68    1.50
  -2   4   0   22.68    1.06
  -2   4   0   22.74    1.27
  -2   4  -1   -0.17    0.15
  -2   4  -1   -0.01    0.17
   2  -4   1    0.21    0.29
  -2   4  -2   12.98    1.05
  -2   4  -2   14.33    0.96
   2  -4   2   12.03    1.18
   2  -4   3   21.04    1.62
  -2   4  -3   22.48    1.28
   2  -4   4    8.15    1.02
  -2   4  -4    8.47    0.86
   2  -4   5    0.17    0.28
  -2   4  -5    0.50    0.33
   2  -4   6    0.31    0.34
  -2   4  -6    0.98    0.37
  -2   4  -7    1.24    0.49
  -2   4  -8    5.38    0.86
  -2   4  -9    4.60    0.87
  -2   4 -10    1.49    0.59
  -2   4 -11    0.07    0.34
  -2   4 -12    3.89    0.88
  -2   4 -13    0.36    0.31
  -2   4 -14    1.56    0.67
  -2   3  17    2.81    0.85
  -2   3  16    4.42    1.04
  -2   3  15    2.76    0.77
  -2   3  14    0.23    0.25
  -2   3  14    0.10    0.23
  -2   3  13   10.32    1.22
  -2   3  13   13.59    1.57
  -2   3  12    0.34    0.30
  -2   3  12   -0.09    0.22
  -2   3  11    0.01    0.21
  -2   3  11   -0.02    0.23
  -2   3  10    0.66    0.31
  -2   3  10    1.23    0.44
   2  -3  -9   10.20    0.80
  -2   3   9    9.63    1.13
  -2   3   9    9.76    0.93
   2  -3  -8    1.45    0.33
  -2   3   8    1.61    0.38
  -2   3   8    1.66    0.47
  -2   3   7   48.97    2.33
  -2   3   7   51.89    1.80
   2  -3  -7   46.33    1.68
  -2   3   6   38.29    1.39
   2  -3  -6   37.55    1.51
  -2   3   6   38.19    1.97
  -2   3   5    0.12    0.15
   2  -3  -5    0.20    0.19
   2  -3  -4    0.51    0.21
  -2   3   4    0.10    0.11
  -2   3   4    0.20    0.25
   2  -3  -3    2.98    0.46
  -2   3   3    3.56    0.33
   2  -3  -2    0.96    0.29
  -2   3   2    1.12    0.34
   2  -3  -1   21.24    1.25
  -2   3   1   20.70    1.17
  -2   3   1   21.07    1.27
  -2   3   0    9.82    0.81
  -2   3   0   10.18    0.55
  -2   3   0    9.00    0.86
  -2   3  -1   11.43    0.90
   2  -3   1   12.01    1.04
  -2   3  -1   11.11    0.65
  -2   3  -2   12.14    0.76
   2  -3   2   12.06    1.08
  -2   3  -2   10.74    0.92
  -2   3  -3   67.50    1.96
   2  -3   3   69.56    2.62
   2  -3   4   38.70    1.81
  -2   3  -4   43.82    1.71
   2  -3   4   42.22    2.10
  -2   3  -5    0.66    0.27
   2  -3   5    0.95    0.37
   2  -3   5    0.75    0.38
  -2   3  -6    0.41    0.26
   2  -3   6   -0.02    0.19
   2  -3   7    1.63    0.50
  -2   3  -7    1.87    0.49
   2  -3   8    5.25    0.88
  -2   3  -8    4.88    0.80
  -2   3  -9    0.27    0.33
   2  -3   9    0.12    0.21
   2  -3  10    9.45    1.28
  -2   3 -10    9.50    1.23
  -2   3 -11    2.95    0.73
   2  -3  11    2.22    0.68
   2  -3  12    0.05    0.32
  -2   3 -12    0.34    0.41
   2  -3  13    4.96    1.06
  -2   3 -13    2.48    0.76
   2  -3  14    0.92    0.55
  -2   3 -14    1.70    0.70
  -2   3 -15   -0.03    0.32
  -2   2  16    1.55    0.67
  -2   2  15    3.14    0.79
  -2   2  15    3.84    0.92
  -2   2  14   -0.29    0.35
  -2   2  14    0.13    0.31
  -2   2  13    4.58    0.85
  -2   2  13    5.04    0.96
  -2   2  12    0.15    0.28
  -2   2  12    0.98    0.42
  -2   2  11    0.79    0.36
  -2   2  11    1.21    0.50
  -2   2  10    2.25    0.51
   2  -2 -10    2.79    0.50
  -2   2  10    2.86    0.63
   2  -2  -9    9.48    0.84
  -2   2   9    9.12    0.91
  -2   2   9   10.27    1.15
   2  -2  -8    1.23    0.33
  -2   2   8    1.34    0.36
  -2   2   8    1.64    0.47
  -2   2   7   13.59    1.20
  -2   2   7   13.75    0.94
   2  -2  -7   14.52    0.97
   2  -2  -6   46.40    1.68
  -2   2   6   47.23    1.54
  -2   2   6   49.03    2.14
   2  -2  -5    0.11    0.17
  -2   2   5    0.05    0.11
  -2   2   5    0.12    0.23
   2  -2  -4    9.96    0.76
  -2   2   4    9.13    0.50
  -2   2   4    8.96    0.85
   2  -2  -3   60.69    1.87
  -2   2   3   56.54    0.97
  -2   2   3   60.09    2.03
   2  -2  -2    8.04    0.69
  -2   2   2    6.11    0.65
  -2   2   1    1.98    0.17
   2  -2  -1    2.25    0.39
  -2   2   1    1.93    0.38
  -2   2   1    2.28    0.40
  -2   2   0    6.01    0.61
  -2   2   0    6.50    0.65
   2  -2   0    5.90    0.64
  -2   2  -1   13.06    0.51
   2  -2   1   13.42    0.97
  -2   2  -1   12.67    0.91
  -2   2  -1   12.28    0.86
   2  -2   1   13.47    0.96
   2  -2   2    4.04    0.45
   2  -2   2    4.82    0.61
  -2   2  -2    4.43    0.38
  -2   2  -2    4.88    0.61
   2  -2   3    8.68    0.84
  -2   2  -3    8.23    0.60
   2  -2   3    7.50    0.69
   2  -2   4   31.62    1.50
   2  -2   4   32.34    1.66
  -2   2  -4   31.28    1.31
   2  -2   5    8.10    0.85
   2  -2   6    8.78    0.93
   2  -2   7    6.54    0.88
   2  -2   8   -0.08    0.22
   2  -2   9    0.50    0.35
   2  -2  10    3.46    0.79
   2  -2  11    0.77    0.44
   2  -2  12    1.51    0.61
   2  -2  13    0.83    0.51
  -2   2 -13    0.32    0.35
  -2   2 -14    5.72    1.13
   2  -2  14    6.77    1.28
  -2   2 -15    0.67    0.49
   2  -2  15    0.90    0.59
  -2   1  17    0.77    0.52
  -2   1  16   -0.27    0.43
  -2   1  15    9.05    1.33
  -2   1  14   -0.10    0.27
  -2   1  13    0.35    0.36
  -2   1  13    0.71    0.44
  -2   1  12    4.12    0.78
  -2   1  12    2.42    0.65
  -2   1  11    5.98    0.88
  -2   1  11    5.68    0.97
  -2   1  10    0.56    0.34
  -2   1  10   -0.05    0.24
  -2   1   9   20.25    1.41
  -2   1   9   22.67    1.68
  -2   1   8   15.99    1.17
  -2   1   8   14.85    1.30
  -2   1   7    0.14    0.19
  -2   1   7   -0.09    0.21
  -2   1   6    0.08    0.15
  -2   1   6   -0.04    0.25
   2  -1  -5    0.08    0.16
  -2   1   5    0.22    0.14
  -2   1   5    0.24    0.22
  -2   1   4    2.46    0.29
  -2   1   4    2.86    0.49
   2  -1  -4    3.18    0.45
   2  -1  -3    0.76    0.13
  -2   1   3    0.49    0.23
  -2   1   3    0.81    0.14
   2  -1  -3    0.45    0.21
   2  -1  -2   73.93    1.97
  -2   1   2   71.96    1.94
   2  -1  -1    9.31    0.71
  -2   1   1    6.43    0.56
   2  -1   0   16.99    0.46
  -2   1   0   15.77    0.45
   2  -1   0   18.52    1.01
  -2   1   0   16.83    0.83
   2  -1   1   56.37    1.19
  -2   1  -1   56.57    1.47
   2  -1   1   59.26    1.82
   2  -1   2    7.63    0.69
   2  -1   2    7.70    0.55
   2  -1   2    8.14    0.68
   2  -1   3    0.15    0.15
   2  -1   3    0.16    0.19
   2  -1   3    0.15    0.19
   2  -1   4   -0.01    0.17
   2  -1   4    0.08    0.19
   2  -1   5    4.17    0.59
   2  -1   6    3.45    0.60
   2  -1   7    6.71    0.85
   2  -1   8   39.48    2.17
   2  -1   9    1.48    0.48
   2  -1  10    4.17    0.77
   2  -1  11    2.53    0.68
   2  -1  12    0.36    0.34
   2  -1  13    0.80    0.48
   2  -1  14    2.33    0.75
   2  -1  15    2.93    0.93
  -2   0  17    1.91    0.75
   2   0 -16    0.20    0.36
  -2   0  16    0.30    0.36
   2   0 -15    1.13    0.59
  -2   0  15    0.11    0.37
   2   0 -14    0.60    0.43
  -2   0  14    0.20    0.34
  -2   0  13    1.18    0.49
   2   0 -13    0.55    0.39
  -2   0  12    3.80    0.79
  -2   0  11    7.31    1.03
  -2   0  10    1.17    0.45
  -2   0  10    1.22    0.47
  -2   0   9   21.68    1.54
  -2   0   9   22.66    1.72
  -2   0   8   17.63    1.30
  -2   0   8   17.79    1.46
  -2   0   7    2.84    0.57
  -2   0   7    2.43    0.48
  -2   0   6    3.77    0.52
  -2   0   6    4.03    0.63
  -2   0   5    4.03    0.49
  -2   0   5    2.64    0.49
  -2   0   4    0.18    0.26
   2   0  -4    0.11    0.17
   2   0  -3    7.19    0.58
  -2   0   3    5.87    0.62
   2   0  -2   43.52    1.58
   2   0  -2   47.80    1.31
  -2   0   2   48.14    1.52
   2   0  -2   48.00    1.05
   2   0  -1   71.59    1.94
   2   0  -1   66.64    1.33
  -2   0   1   65.33    1.62
   2   0   0    0.21    0.16
  -2   0   0   -0.01    0.06
   2   0   0    0.20    0.10
   2   0   0    0.17    0.10
  -2   0   0    0.10    0.11
   2   0   1   52.52    1.18
  -2   0  -1   55.54    1.10
   2   0   1   52.68    1.62
  -2   0  -1   54.02    1.12
   2   0   2   81.52    1.71
   2   0   2   82.31    2.01
  -2   0  -2   80.63    1.25
   2   0   3    6.40    0.57
   2   0   3    6.74    0.52
   2   0   3    6.56    0.60
   2   0   4    0.13    0.14
   2   0   4    0.37    0.18
   2   0   4    0.20    0.18
   2   0   5    0.57    0.26
   2   0   6    0.70    0.28
   2   0   7    1.21    0.41
   2   0   8   32.49    1.92
   2   0   9   14.75    1.36
   2   0  10    7.14    1.01
   2   0  11    2.48    0.67
   2   0  12   16.58    1.70
   2   0  13    0.54    0.44
   2   0  14    0.51    0.41
   2   0  15   -0.28    0.39
   2   0  16    1.79    0.71
   2   1 -15    1.05    0.58
   2   1 -14   -0.12    0.31
   2   1 -13   -0.28    0.33
  -2  -1  12    0.22    0.32
   2   1 -12   -0.09    0.20
   2   1 -11    7.70    1.17
  -2  -1  11    8.29    1.15
  -2  -1  10   12.64    1.31
   2   1 -10   10.33    1.26
   2   1  -9    0.52    0.36
  -2  -1   9    0.81    0.38
   2   1  -8   10.18    1.13
   2   1  -7    2.21    0.51
   2   1  -6    0.30    0.26
   2   1  -5   -0.07    0.22
  -2  -1   5    0.00    0.20
  -2  -1   4   10.68    0.91
   2   1  -4   11.08    0.90
  -2  -1   3    0.68    0.27
   2   1  -3    1.09    0.31
   2   1  -2    0.99    0.27
  -2  -1   2    0.70    0.23
   2   1  -1   42.33    1.38
  -2  -1   1   44.09    1.36
   2   1   0    4.60    0.45
  -2  -1   0    4.78    0.40
   2   1   1    2.48    0.33
  -2  -1  -1    2.49    0.24
   2   1   1    2.20    0.35
   2   1   1    2.24    0.22
   2   1   1    2.52    0.33
   2   1   2   24.65    1.07
   2   1   2   25.34    1.04
   2   1   3    3.45    0.42
   2   1   3    2.79    0.40
   2   1   4    0.82    0.29
   2   1   4    0.38    0.18
   2   1   4    0.69    0.15
   2   1   5    0.37    0.28
  -2  -1  -5    0.48    0.10
   2   1   5    0.51    0.20
   2   1   6   17.29    0.96
   2   1   6   17.56    1.20
   2   1   7    1.30    0.41
   2   1   8    7.83    0.93
   2   1   9    4.52    0.77
   2   1  10    0.35    0.29
   2   1  11    5.73    0.97
   2   1  12    8.84    1.22
   2   1  13    2.42    0.68
   2   1  14    0.14    0.31
   2   1  15   -0.49    0.44
   2   1  16    4.18    1.03
   2   2 -15    0.26    0.35
   2   2 -14    2.01    0.75
   2   2 -13    1.03    0.48
   2   2 -12   -0.30    0.36
   2   2 -11    7.50    1.20
   2   2 -10    0.55    0.39
   2   2  -9    1.48    0.51
   2   2  -8    1.58    0.54
   2   2  -7    8.68    1.03
   2   2  -6    1.46    0.41
   2   2  -5   13.81    1.18
   2   2  -4   52.45    2.13
   2   2  -3   11.33    0.95
   2   2  -2   12.35    0.95
   2   2  -1   20.83    1.17
   2   2   0   38.38    1.53
  -2  -2  -1    1.28    0.28
   2   2   1    1.19    0.31
  -2  -2  -2    5.01    0.52
   2   2   2    5.78    0.60
  -2  -2  -3   35.80    1.40
   2   2   3   33.39    1.25
   2   2   3   32.92    1.43
   2   2   4    0.01    0.10
   2   2   4    0.02    0.20
   2   2   5    0.24    0.14
   2   2   5    0.50    0.28
   2   2   5    0.32    0.08
   2   2   6   94.10    1.95
   2   2   6   93.54    2.82
   2   2   6   91.85    1.49
   2   2   7   14.86    0.71
   2   2   7   14.14    1.20
   2   2   8    8.09    0.96
   2   2   9    1.03    0.39
   2   2  10   21.72    1.71
   2   2  11    1.07    0.45
   2   2  12    7.17    1.11
   2   2  13    0.21    0.34
   2   2  14    3.77    0.94
   2   2  15    9.31    1.44
   2   2  16    2.11    0.82
   2   2  17    3.25    1.01
   2   3 -14    1.52    0.69
   2   3 -13    5.65    1.20
   2   3 -12    4.38    0.99
   2   3 -11    1.56    0.62
   2   3 -10    3.20    0.80
   2   3  -9    0.36    0.37
   2   3  -8    2.18    0.62
   2   3  -7    0.13    0.27
   2   3  -6    7.74    1.01
   2   3  -5   -0.33    0.29
   2   3  -4    2.70    0.57
   2   3  -3   57.75    2.37
   2   3  -2    4.14    0.66
   2   3  -1    2.07    0.46
   2   3   0    3.95    0.60
   2   3   1    3.37    0.56
  -2  -3  -2    1.21    0.27
   2   3   2    0.71    0.31
  -2  -3  -3    1.11    0.25
  -2  -3  -3    0.94    0.13
   2   3   3    1.18    0.36
   2   3   3    1.20    0.37
   2   3   4   18.85    1.24
   2   3   4   18.87    0.94
  -2  -3  -4   19.11    1.03
   2   3   4   17.55    0.75
   2   3   5    6.44    0.52
   2   3   5    5.61    0.71
   2   3   5    5.76    0.42
   2   3   6   33.70    1.11
   2   3   6   32.59    1.03
   2   3   6   31.50    1.74
   2   3   7   16.50    1.31
   2   3   7   17.43    0.76
   2   3   7   17.32    0.81
   2   3   8    0.13    0.21
   2   3   8   -0.20    0.13
   2   3   9    2.19    0.60
   2   3   9    3.65    0.46
   2   3  10    2.45    0.61
   2   3  10    2.06    0.39
   2   3  11    1.44    0.52
   2   3  12    0.99    0.46
   2   3  13    0.72    0.40
   2   3  14   10.12    1.43
   2   3  15    8.36    1.37
   2   3  16    7.07    1.30
   2   3  17    0.62    0.51
   2   4 -13    5.40    1.23
   2   4 -12    6.23    1.27
   2   4 -11    0.50    0.43
   2   4 -10    1.19    0.54
   2   4  -9    2.28    0.68
   2   4  -8    0.42    0.34
   2   4  -7    7.66    1.15
   2   4  -6    8.24    1.11
   2   4  -5    0.02    0.26
   2   4  -4   11.32    1.24
   2   4  -3   22.41    1.64
   2   4  -2   30.18    1.87
   2   4  -1   -0.13    0.27
   2   4   0   15.99    1.30
   2   4   1   14.73    1.22
   2   4   2    3.39    0.64
  -2  -4  -3    0.04    0.09
   2   4   3   -0.04    0.26
  -2  -4  -3    0.15    0.12
  -2  -4  -4   50.99    1.57
   2   4   4   48.64    2.20
  -2  -4  -5    2.89    0.41
   2   4   5    2.46    0.55
   2   4   5    3.16    0.42
   2   4   6    0.58    0.18
   2   4   6    0.23    0.28
   2   4   6    0.35    0.16
   2   4   7   19.39    0.78
   2   4   7   17.49    0.59
   2   4   7   18.88    1.48
   2   4   7   17.15    0.93
   2   4   8   36.58    0.95
   2   4   8   38.18    2.17
   2   4   8   38.84    1.46
   2   4   9    1.79    0.53
   2   4   9    1.50    0.34
   2   4  10   16.20    1.52
   2   4  10   16.74    1.07
   2   4  11   -0.63    0.42
   2   4  12    7.22    1.11
   2   4  13    6.02    1.07
   2   4  14    0.53    0.43
   2   4  15    0.63    0.47
   2   4  16    1.91    0.74
   2   4  17    4.81    1.10
   2   5 -12    1.67    0.69
   2   5 -11    0.40    0.50
   2   5 -10    3.30    0.96
   2   5  -9    0.76    0.54
   2   5  -8    5.97    1.12
   2   5  -7   -0.65    0.44
   2   5  -6    0.75    0.46
   2   5  -5    7.20    1.10
   2   5  -4    0.09    0.24
   2   5  -3    1.94    0.61
   2   5  -2    5.15    0.87
   2   5  -1   -0.16    0.24
   2   5   0    1.16    0.43
   2   5   1    3.75    0.72
   2   5   2   13.18    1.25
  -2  -5  -3    5.08    0.53
   2   5   3    5.94    0.86
  -2  -5  -4   12.27    0.72
  -2  -5  -4   14.07    0.78
   2   5   4   12.48    1.20
   2   5   5    3.98    0.74
   2   5   5    3.91    0.54
  -2  -5  -5    4.58    0.47
   2   5   6    0.29    0.28
  -2  -5  -6   -0.01    0.09
   2   5   6    0.11    0.14
   2   5   7    0.93    0.22
   2   5   7    0.72    0.38
   2   5   7    1.59    0.35
   2   5   8    4.03    0.78
   2   5   8    3.65    0.53
   2   5   9    0.28    0.34
   2   5   9    0.16    0.22
   2   5  10   11.64    1.34
   2   5  10    8.10    0.80
   2   5  11    2.46    0.68
   2   5  12    9.26    1.32
   2   5  13   12.96    1.59
   2   5  14    8.30    1.31
   2   5  15    0.03    0.37
   2   5  16   -0.35    0.42
   2   5  17   -0.65    0.53
   2   6 -11    0.10    0.50
   2   6 -10    3.55    1.02
   2   6  -9    3.98    1.01
   2   6  -8    3.46    0.95
   2   6  -7   -0.37    0.41
   2   6  -6    6.43    1.14
   2   6  -5    5.67    1.05
   2   6  -4    2.57    0.78
   2   6  -3    0.83    0.54
   2   6  -2    1.21    0.53
   2   6  -1    1.81    0.58
   2   6   0    3.96    0.80
   2   6   1    1.39    0.55
   2   6   2   44.28    2.46
   2   6   3   -0.08    0.33
  -2  -6  -3   -0.12    0.18
   2   6   4    3.16    0.69
  -2  -6  -4    4.15    0.54
   2   6   5   11.50    1.05
   2   6   6   12.78    1.36
   2   6   6   11.59    1.02
   2   6   7    1.46    0.40
   2   6   7    2.92    0.67
   2   6   8    4.61    0.84
   2   6   8    4.03    0.59
   2   6   9    0.14    0.36
   2   6   9    0.21    0.22
   2   6  10    6.43    1.02
   2   6  10    5.31    0.71
   2   6  11   12.80    1.50
   2   6  12    8.23    1.29
   2   6  13    0.59    0.44
   2   6  14    4.52    0.99
   2   6  15    3.96    0.99
   2   6  16    0.14    0.34
   2   7  -9    0.99    0.63
   2   7  -8   -0.33    0.48
   2   7  -7    2.78    0.93
   2   7  -6    0.51    0.37
   2   7  -5    5.54    1.15
   2   7  -4    6.90    1.23
   2   7  -3    0.51    0.45
   2   7  -2    1.23    0.53
   2   7  -1    0.14    0.33
   2   7   0    0.13    0.32
   2   7   1    2.98    0.76
  -2  -7  -2    7.62    0.92
   2   7   2    9.72    1.28
  -2  -7  -3    7.10    0.84
   2   7   3    8.05    1.16
  -2  -7  -4   -0.13    0.23
   2   7   4   -0.03    0.35
   2   7   5    6.91    1.06
   2   7   5    8.37    0.97
   2   7   6    4.57    0.75
   2   7   6    6.45    1.05
   2   7   7    0.55    0.45
   2   7   7    0.92    0.34
   2   7   8    5.54    0.79
   2   7   8    5.29    0.95
   2   7   9   -0.23    0.28
   2   7   9   -0.27    0.24
   2   7  10    1.41    0.55
   2   7  11    8.11    1.26
   2   7  12    8.84    1.34
   2   7  13   -0.71    0.50
   2   7  14    0.84    0.46
   2   7  15    2.61    0.80
   2   7  16    2.31    0.78
   2   8  -8    0.52    0.44
   2   8  -7    0.00    0.65
   2   8  -6    0.35    0.51
   2   8  -5    1.01    0.60
   2   8  -4    4.02    0.99
   2   8  -3    2.61    0.82
   2   8  -2    0.60    0.44
   2   8  -1    2.04    0.68
   2   8   0    6.32    1.12
  -2  -8  -1    1.41    0.54
   2   8   1    1.29    0.57
   2   8   2    1.28    0.59
  -2  -8  -2    1.21    0.45
  -2  -8  -3    0.77    0.33
   2   8   3    0.93    0.53
  -2  -8  -4    4.19    0.68
   2   8   4    4.21    0.92
   2   8   5    1.92    0.54
   2   8   5    1.99    0.65
   2   8   6   10.50    1.22
   2   8   6   10.51    1.41
   2   8   7   -0.28    0.38
   2   8   7   -0.05    0.13
   2   8   8    0.43    0.28
   2   8   8    0.56    0.37
   2   8   9   13.86    1.65
   2   8   9   11.66    1.23
   2   8  10    3.07    0.80
   2   8  11   -0.40    0.38
   2   8  12    2.08    0.71
   2   8  13    1.27    0.63
   2   8  14   -0.50    0.45
   2   8  15   -0.13    0.44
   2   9  -6   -0.69    0.56
   2   9  -5    0.79    0.60
   2   9  -4    1.62    0.68
   2   9  -3    0.30    0.45
   2   9  -2    0.02    0.26
  -2  -9   1    2.85    0.76
   2   9  -1    3.62    1.00
   2   9   0   12.64    1.70
  -2  -9   0   11.34    1.42
  -2  -9  -1    4.48    0.90
   2   9   1    3.81    0.95
  -2  -9  -2   -0.28    0.28
   2   9   2    0.99    0.54
   2   9   3    1.08    0.64
   2   9   4   -0.05    0.43
   2   9   5    4.28    0.96
   2   9   5    2.82    0.67
   2   9   6    0.81    0.39
   2   9   6   -0.04    0.27
   2   9   7   -0.20    0.38
   2   9   7    0.44    0.27
   2   9   8    1.76    0.66
   2   9   8    1.42    0.50
   2   9   9    9.09    1.40
   2   9  10   10.14    1.54
   2   9  11    0.01    0.32
   2   9  12    3.08    0.89
   2   9  13    0.90    0.56
   2   9  14    0.69    0.48
   2  10  -3    0.00    0.25
  -2 -10   3   -0.15    0.31
  -2 -10   2    1.01    0.54
   2  10  -2   -0.10    0.36
  -2 -10   1    0.46    0.35
   2  10  -1    1.16    0.57
  -2 -10   0    1.59    0.63
   2  10   0    1.27    0.67
  -2 -10  -1    2.72    0.75
   2  10   1    0.77    0.56
   2  10   2    1.58    0.67
   2  10   3    2.78    0.87
   2  10   4    5.47    1.18
   2  10   5   -0.76    0.61
   2  10   5   -0.13    0.23
   2  10   6    0.11    0.19
   2  10   7    2.26    0.83
   2  10   7    2.94    0.77
   2  10   8    0.42    0.53
   2  10   8    1.33    0.55
   2  10   9    0.85    0.59
   2  10  10    1.70    0.67
   2  10  11    1.45    0.69
   2  10  12    0.56    0.47
  -2 -11   2    0.62    0.48
   2  11   0   -0.63    0.55
   2  11   1    0.10    0.36
   2  11   2    0.92    0.64
   2  11   3    1.85    0.81
   2  11   4    0.69    0.45
   2  11   4    0.29    0.41
   2  11   5    0.93    0.47
   2  11   6    0.79    0.44
   2  11   6    1.18    0.65
   2  11   7    2.85    0.80
   2  11   7    3.39    1.09
   2  11   8    3.43    0.98
   2  11   9   -0.28    0.42
   2  11  10    1.58    0.65
   2  12   5    2.79    0.84
   2  12   6    0.77    0.44
  -3   9   9   14.64    1.90
  -3   9   8    7.07    1.30
  -3   9   7    1.49    0.65
  -3   9   6    0.19    0.40
  -3   9   5    0.03    0.37
  -3   9   4    2.82    0.90
  -3   9   3   -0.41    0.43
  -3   9   2    4.01    1.03
  -3   9   1    3.67    0.99
  -3   9   0    0.22    0.34
  -3   9  -1    2.94    0.86
  -3   9  -2    1.74    0.75
  -3   9  -3    1.33    0.70
  -3   9  -4   -0.18    0.30
  -3   8  12    0.65    0.40
  -3   8  11    3.05    0.93
  -3   8  10    7.64    1.32
  -3   8   9   -0.42    0.43
  -3   8   8    7.98    1.37
  -3   8   7    0.66    0.47
  -3   8   6    0.08    0.31
  -3   8   5    7.34    1.26
  -3   8   4    3.38    0.83
  -3   8   3    1.54    0.63
  -3   8   2    1.20    0.57
  -3   8   1    4.49    0.96
  -3   8   0    1.54    0.64
  -3   8  -1    0.57    0.45
  -3   8  -2    6.66    1.23
  -3   8  -3    2.23    0.74
   3  -8   3    3.37    0.96
   3  -8   4    0.40    0.41
   3  -8   5    2.01    0.73
   3  -8   6    0.56    0.44
  -3   7  13    4.43    1.05
  -3   7  12   -0.35    0.21
  -3   7  11    9.40    1.44
  -3   7  10    4.91    1.03
  -3   7   9    0.37    0.39
  -3   7   8    1.82    0.65
  -3   7   7    5.17    1.01
  -3   7   6    3.97    0.90
  -3   7   5    7.07    1.13
  -3   7   4   21.98    1.98
  -3   7   3    8.38    1.26
  -3   7   2    1.27    0.56
  -3   7   1    4.60    0.97
  -3   7   0    0.44    0.33
  -3   7  -1    0.85    0.50
  -3   7  -2    3.18    0.84
   3  -7   3    4.26    1.00
   3  -7   4    0.54    0.41
   3  -7   5    2.38    0.77
   3  -7   6    3.10    0.87
   3  -7   7    1.85    0.69
   3  -7   8    0.70    0.45
  -3   6  14    1.24    0.61
  -3   6  13    8.24    1.36
  -3   6  12    3.45    0.89
  -3   6  11    1.68    0.61
  -3   6  10    8.08    1.28
  -3   6   9    2.69    0.74
  -3   6   8    1.89    0.60
  -3   6   7    4.97    0.93
  -3   6   6    4.40    0.91
  -3   6   5    0.82    0.39
  -3   6   4   13.16    1.44
  -3   6   3   18.18    1.69
  -3   6   2    0.35    0.37
  -3   6   1    1.31    0.42
  -3   6   1    1.62    0.54
  -3   6   0    5.42    0.96
  -3   6   0    4.49    0.74
  -3   6  -1    2.59    0.70
  -3   6  -1    2.83    0.59
  -3   6  -2    1.83    0.55
  -3   6  -2    2.73    0.70
   3  -6   2    3.04    0.78
   3  -6   3    5.46    1.05
  -3   6  -3    4.74    0.82
  -3   6  -4    1.57    0.56
   3  -6   4    1.44    0.60
  -3   6  -5    2.90    0.73
   3  -6   5    1.83    0.64
   3  -6   6    9.61    1.43
   3  -6   7    3.73    0.93
   3  -6   8   -0.25    0.35
   3  -6   9    0.18    0.29
   3  -6  10   -0.34    0.49
  -3   5  15    1.85    0.70
  -3   5  14    0.63    0.43
  -3   5  13   14.32    1.74
  -3   5  12    8.03    1.24
  -3   5  11    0.74    0.44
  -3   5  10   10.84    1.40
  -3   5   9    7.09    1.10
  -3   5   8    0.98    0.44
   3  -5  -7    7.72    0.88
  -3   5   7    6.61    1.04
   3  -5  -6   19.91    1.42
  -3   5   6   20.34    1.74
   3  -5  -5   12.98    1.17
  -3   5   5   12.94    1.35
   3  -5  -4   12.49    1.19
  -3   5   4   10.08    1.19
  -3   5   3   25.52    1.85
  -3   5   2    4.96    0.84
  -3   5   1    0.01    0.22
  -3   5   1    0.67    0.37
  -3   5   0   15.52    1.30
  -3   5   0   17.66    1.54
  -3   5  -1   15.81    1.32
  -3   5  -1   16.38    1.51
   3  -5   2    2.37    0.66
  -3   5  -2    3.02    0.68
  -3   5  -2    1.21    0.43
   3  -5   3    2.91    0.71
  -3   5  -3    3.16    0.68
  -3   5  -4    5.38    0.85
   3  -5   4    4.86    0.94
   3  -5   5    1.17    0.50
   3  -5   6    6.95    1.17
   3  -5   7    6.51    1.18
   3  -5   8   -0.45    0.44
   3  -5   9    0.69    0.46
   3  -5  10    1.02    0.58
   3  -5  11    0.20    0.27
   3  -5  12   -0.63    0.42
  -3   4  15    2.89    0.81
  -3   4  14    0.82    0.48
  -3   4  13    1.63    0.62
  -3   4  12    6.26    1.12
  -3   4  11    1.54    0.58
  -3   4  10    0.04    0.25
  -3   4   9   10.49    1.29
   3  -4  -8    8.60    0.90
  -3   4   8    8.12    1.11
   3  -4  -7    5.60    0.73
  -3   4   7    4.97    0.90
   3  -4  -6   12.50    1.07
  -3   4   6   12.33    1.28
  -3   4   5   24.35    1.77
   3  -4  -5   25.56    1.54
   3  -4  -4    0.00    0.18
  -3   4   4    0.18    0.23
   3  -4  -3    1.01    0.37
  -3   4   3    1.10    0.18
  -3   4   3    1.12    0.40
   3  -4  -2    3.02    0.58
  -3   4   2    4.24    0.71
   3  -4  -1    0.66    0.32
  -3   4   1    1.30    0.38
  -3   4   1    0.88    0.39
  -3   4   0   22.56    1.52
  -3   4   0   21.65    1.55
  -3   4  -1   22.62    1.52
  -3   4  -1   22.81    0.91
  -3   4  -1   21.11    1.53
  -3   4  -2    4.60    0.76
  -3   4  -2    5.83    0.55
  -3   4  -2    4.46    0.72
  -3   4  -3    2.95    0.63
   3  -4   3    3.01    0.66
  -3   4  -3    2.52    0.42
  -3   4  -4   13.93    1.40
   3  -4   4   15.31    1.47
  -3   4  -4   15.12    1.06
   3  -4   5    4.01    0.81
  -3   4  -5    3.47    0.57
   3  -4   6   -0.08    0.27
  -3   4  -6    0.40    0.26
   3  -4   7    2.92    0.72
  -3   4  -7    4.24    0.71
   3  -4   8   -0.37    0.33
  -3   4  -8   -0.14    0.22
   3  -4   9    1.20    0.54
  -3   4  -9    0.92    0.41
  -3   4 -10    8.78    1.20
   3  -4  10    5.56    1.06
   3  -4  11    2.18    0.70
   3  -4  12    0.68    0.49
   3  -4  13    0.77    0.47
   3  -4  14    0.55    0.50
  -3   3  15   10.65    1.59
  -3   3  14    1.45    0.64
  -3   3  13    1.27    0.54
  -3   3  12    3.81    0.83
  -3   3  11    1.70    0.58
  -3   3  10   -0.23    0.27
   3  -3  -9   17.39    1.26
  -3   3   9   15.60    1.53
  -3   3   8   25.48    1.88
   3  -3  -8   25.43    1.51
  -3   3   7    7.61    0.61
   3  -3  -7    6.00    0.75
  -3   3   7    6.23    0.92
  -3   3   6   53.05    1.37
  -3   3   6   47.84    2.39
   3  -3  -6   48.15    2.08
  -3   3   5   41.46    0.97
  -3   3   5   43.34    2.19
   3  -3  -5   43.34    1.96
   3  -3  -4    3.25    0.58
  -3   3   4    3.84    0.65
   3  -3  -3    0.62    0.31
  -3   3   3    0.46    0.28
   3  -3  -2    8.00    0.36
   3  -3  -2   10.41    1.00
  -3   3   2    8.65    0.90
   3  -3  -1   15.64    1.24
  -3   3   1   14.12    0.52
  -3   3   1   16.04    1.27
  -3   3   1   18.61    1.30
   3  -3   0    0.39    0.26
  -3   3   0   -0.26    0.25
  -3   3   0    0.00    0.21
   3  -3   1   35.20    1.93
  -3   3  -1   35.69    1.87
  -3   3  -1   34.00    1.72
  -3   3  -2   15.36    1.27
  -3   3  -2   16.65    0.74
  -3   3  -2   15.18    1.17
   3  -3   3    0.39    0.24
  -3   3  -3    0.10    0.26
  -3   3  -3    0.19    0.14
  -3   3  -4   37.79    2.13
  -3   3  -4   42.11    1.58
   3  -3   4   40.89    2.21
   3  -3   4   44.38    1.93
   3  -3   5   13.44    1.15
   3  -3   5   13.13    1.30
  -3   3  -5   16.13    1.07
  -3   3  -6    0.31    0.26
   3  -3   6    0.32    0.26
   3  -3   6   -0.10    0.25
  -3   3  -7    0.22    0.21
   3  -3   7    0.07    0.19
   3  -3   7    0.39    0.29
  -3   3  -8    0.14    0.22
   3  -3   8    0.07    0.27
   3  -3   8    0.51    0.38
  -3   3  -9    0.42    0.35
   3  -3   9   -0.27    0.32
   3  -3   9    0.32    0.31
  -3   3 -10    0.96    0.47
   3  -3  10    1.08    0.44
   3  -3  10    1.05    0.50
  -3   3 -11   10.86    1.37
   3  -3  11   11.54    1.52
   3  -3  11   12.81    1.55
  -3   3 -12    0.31    0.30
   3  -3  12   -0.18    0.33
  -3   3 -13    1.42    0.60
   3  -3  13    1.37    0.70
  -3   3 -14    2.04    0.69
   3  -3  14    3.91    1.02
  -3   2  15    3.76    0.92
  -3   2  14    9.83    1.47
  -3   2  13    1.12    0.49
  -3   2  12    0.06    0.28
  -3   2  11    4.35    0.88
   3  -2 -10    4.48    0.69
  -3   2  10    5.19    0.71
  -3   2  10    4.98    0.90
   3  -2  -9    9.14    0.95
  -3   2   9    7.37    0.79
  -3   2   9    7.39    1.06
   3  -2  -8   11.35    1.04
  -3   2   8   11.41    0.89
  -3   2   8   10.17    1.19
   3  -2  -7   33.20    1.73
  -3   2   7   32.72    1.34
  -3   2   7   31.75    1.96
   3  -2  -6    7.16    0.80
  -3   2   6    7.74    0.57
  -3   2   6    8.12    0.97
  -3   2   5   21.40    1.48
   3  -2  -5   20.46    1.33
   3  -2  -4    8.56    0.86
  -3   2   4    8.75    0.92
   3  -2  -3    0.11    0.22
  -3   2   3    0.18    0.23
   3  -2  -2   24.80    1.44
   3  -2  -2   21.97    0.56
  -3   2   2   26.27    1.44
   3  -2  -1   18.49    1.28
  -3   2   1   18.73    1.17
   3  -2   0   11.81    1.02
  -3   2   0    9.27    0.95
  -3   2   0    8.67    0.42
  -3   2   0    9.72    0.83
   3  -2   1    0.45    0.31
  -3   2  -1    0.14    0.24
   3  -2   1    0.06    0.09
  -3   2  -1    0.16    0.20
   3  -2   2   34.61    1.81
  -3   2  -2   32.71    1.79
   3  -2   2   33.05    1.25
  -3   2  -2   32.25    0.83
  -3   2  -2   34.74    1.53
  -3   2  -3    0.76    0.18
   3  -2   3    0.68    0.37
  -3   2  -3    0.51    0.23
   3  -2   3    0.75    0.26
   3  -2   3    1.01    0.34
  -3   2  -3    0.79    0.28
  -3   2  -4   19.99    1.51
   3  -2   4   19.28    1.21
  -3   2  -4   19.10    0.98
   3  -2   4   18.60    1.34
   3  -2   5   34.77    1.74
   3  -2   5   33.46    1.85
   3  -2   6    0.14    0.20
   3  -2   6   -0.09    0.20
   3  -2   7    5.28    0.82
   3  -2   7    5.54    0.84
   3  -2   8    9.70    1.13
   3  -2   8    8.94    1.10
   3  -2   9    1.08    0.45
   3  -2   9    0.52    0.30
   3  -2  10    3.52    0.81
   3  -2  11    3.19    0.77
   3  -2  12    1.52    0.55
   3  -2  13    0.27    0.38
  -3   2 -14    1.99    0.68
   3  -2  14    3.52    1.01
  -3   2 -15    2.24    0.70
   3  -1 -16   -0.04    0.26
   3  -1 -15    3.78    0.95
   3  -1 -14    5.43    1.08
  -3   1  14    7.76    1.34
   3  -1 -13    1.21    0.53
  -3   1  13    0.33    0.33
  -3   1  12    1.66    0.51
  -3   1  12    2.30    0.76
  -3   1  11   14.43    1.33
  -3   1  11   14.67    1.62
  -3   1  10    7.71    0.92
   3  -1 -10    7.42    0.93
  -3   1  10    6.20    1.01
   3  -1  -9    2.70    0.54
  -3   1   9    1.96    0.45
  -3   1   9    2.07    0.60
   3  -1  -8   28.50    1.72
  -3   1   8   28.29    1.49
  -3   1   8   28.91    1.94
   3  -1  -7   15.22    1.23
  -3   1   7   13.73    1.29
   3  -1  -6    1.23    0.39
   3  -1  -6    1.57    0.38
  -3   1   6    1.30    0.44
   3  -1  -5    7.63    0.87
   3  -1  -5    7.25    0.71
  -3   1   5    7.84    0.89
   3  -1  -4   20.61    1.32
   3  -1  -4   21.83    1.08
  -3   1   4   22.06    1.39
   3  -1  -3    7.37    0.79
   3  -1  -3    5.65    0.28
   3  -1  -3    8.57    0.59
  -3   1   3    6.97    0.76
   3  -1  -2   20.24    0.75
  -3   1   2   18.67    1.15
   3  -1  -2   19.56    1.25
   3  -1  -1   79.07    2.48
  -3   1   1   74.54    2.16
   3  -1   0    9.79    0.90
   3  -1   0    7.81    0.37
  -3   1   0    9.57    0.74
   3  -1   1   -0.03    0.08
  -3   1  -1   -0.18    0.15
   3  -1   2   41.28    1.85
   3  -1   2   41.24    1.32
  -3   1  -2   38.80    0.94
  -3   1  -2   39.56    1.38
   3  -1   3   21.17    1.39
   3  -1   3   21.26    1.08
  -3   1  -3   20.73    1.00
  -3   1  -4    1.32    0.28
   3  -1   4    0.98    0.35
   3  -1   4    1.61    0.38
   3  -1   4    1.19    0.32
   3  -1   5    0.29    0.25
   3  -1   5    0.88    0.32
   3  -1   5    1.21    0.36
   3  -1   6    2.43    0.53
   3  -1   6    2.55    0.51
   3  -1   7    0.22    0.20
   3  -1   7    0.45    0.27
   3  -1   8   11.47    1.19
   3  -1   8   10.90    1.09
   3  -1   9   25.09    1.86
   3  -1  10    0.99    0.43
   3  -1  11    2.21    0.70
   3  -1  12    1.05    0.47
   3  -1  13    0.68    0.45
   3  -1  14    0.00    0.45
   3  -1  15    0.76    0.42
   3   0 -15   -0.25    0.39
   3   0 -14    0.07    0.33
   3   0 -13    2.15    0.69
   3   0 -12    1.53    0.56
   3   0 -11   22.18    1.91
  -3   0  11   25.62    2.13
  -3   0  10   15.00    1.60
   3   0 -10   13.20    1.41
   3   0  -9   14.15    1.38
  -3   0   9   12.48    1.37
   3   0  -8   23.27    1.65
  -3   0   8   20.64    1.68
   3   0  -7    8.94    0.98
  -3   0   7    9.95    1.14
   3   0  -6    0.82    0.33
  -3   0   6    1.16    0.43
   3   0  -5    0.58    0.24
  -3   0   5    1.16    0.40
   3   0  -4   15.54    1.19
   3   0  -4   16.47    1.04
  -3   0   4   17.08    1.23
   3   0  -3   31.24    1.65
  -3   0   3   34.44    1.59
   3   0  -3   30.23    1.29
   3   0  -2   25.95    1.48
   3   0  -2   25.85    1.08
  -3   0   2   23.30    1.23
   3   0  -1   21.94    1.31
   3   0  -1   19.77    0.87
  -3   0   1   21.33    1.09
   3   0   0   72.68    2.34
   3   0   0   70.04    1.40
   3   0   0   73.65    1.50
  -3   0   0   73.77    1.86
   3   0   1    5.69    0.46
  -3   0  -1    5.21    0.46
   3   0   1    5.01    0.65
   3   0   2   48.04    1.91
   3   0   2   44.10    1.40
  -3   0  -2   43.49    1.18
   3   0   3   20.48    1.25
   3   0   3   19.88    1.04
  -3   0  -3   20.64    0.75
   3   0   4   11.01    0.86
  -3   0  -4    9.98    0.52
   3   0   4    9.48    0.88
   3   0   5    6.56    0.75
   3   0   5    7.06    0.66
   3   0   5    7.65    0.78
   3   0   6    9.00    0.91
   3   0   6    8.82    0.91
   3   0   6    7.76    0.74
   3   0   7   -0.22    0.20
   3   0   7    0.37    0.24
   3   0   8   23.22    1.65
   3   0   8   21.66    1.35
   3   0   9   25.97    1.85
   3   0  10    5.13    0.88
   3   0  11    2.36    0.66
   3   0  12    5.81    1.04
   3   0  13    4.11    0.94
   3   0  14    0.23    0.37
   3   0  15    1.97    0.78
   3   0  16    0.84    0.48
   3   1 -15    0.11    0.28
   3   1 -14   -0.22    0.27
   3   1 -13    2.00    0.74
   3   1 -12    1.22    0.56
   3   1 -11    0.90    0.43
   3   1 -10   21.47    1.85
   3   1  -9   14.75    1.47
   3   1  -8    0.26    0.29
  -3  -1   7   13.32    1.32
   3   1  -7   15.68    1.36
  -3  -1   6    5.18    0.79
   3   1  -6    5.14    0.75
  -3  -1   5    0.00    0.22
   3   1  -5    0.17    0.25
  -3  -1   4    7.44    0.83
   3   1  -4    7.50    0.80
   3   1  -3   25.92    1.36
  -3  -1   3   22.29    1.32
  -3  -1   2    2.05    0.40
   3   1  -2    1.49    0.34
   3   1  -1    0.45    0.24
   3   1  -1    0.20    0.24
  -3  -1   1    0.19    0.15
   3   1   0  128.34    3.17
   3   1   0  121.38    2.53
  -3  -1   0  119.44    2.30
   3   1   1   63.64    2.18
   3   1   1   58.12    1.68
   3   1   1   63.19    1.77
  -3  -1  -1   61.91    1.45
   3   1   2   20.80    1.22
   3   1   2   18.61    1.01
  -3  -1  -2   20.85    0.70
   3   1   3   17.28    1.12
  -3  -1  -3   15.00    0.44
   3   1   3   17.19    1.03
   3   1   4   -0.01    0.15
   3   1   4    0.13    0.20
   3   1   5    2.75    0.50
   3   1   5    3.68    0.54
   3   1   6    3.95    0.64
   3   1   6    4.27    0.58
   3   1   6    4.93    0.48
   3   1   7   22.00    1.34
   3   1   7   21.06    1.46
   3   1   7   21.40    1.07
   3   1   8    6.70    0.66
   3   1   8    6.82    0.93
   3   1   9    5.51    0.88
   3   1  10    8.20    1.10
   3   1  11    0.96    0.43
   3   1  12    9.04    1.24
   3   1  13    1.98    0.66
   3   1  14   -0.02    0.14
   3   1  15    0.87    0.52
   3   1  16    6.52    1.29
   3   2 -14    0.71    0.43
   3   2 -13   17.88    2.07
   3   2 -12    0.91    0.50
   3   2 -11    0.62    0.45
   3   2 -10   14.89    1.64
   3   2  -9    4.81    0.90
   3   2  -8   -0.21    0.30
   3   2  -7    1.54    0.52
   3   2  -6   33.89    2.03
   3   2  -5   23.74    1.61
   3   2  -4   30.14    1.72
   3   2  -3    7.86    0.86
   3   2  -2    9.23    0.89
   3   2  -1   14.18    1.05
   3   2   0   18.52    1.18
   3   2   1    6.54    0.74
  -3  -2  -1    6.69    0.78
   3   2   1    4.82    0.60
   3   2   2   17.53    1.16
  -3  -2  -2   16.33    1.17
   3   2   2   16.42    1.09
   3   2   2   15.61    1.05
   3   2   3   21.00    1.23
  -3  -2  -3   24.85    1.43
   3   2   3   22.92    1.28
  -3  -2  -4   22.29    1.40
   3   2   4   21.10    1.21
   3   2   4   21.85    1.31
   3   2   5    0.65    0.27
   3   2   5    1.02    0.34
  -3  -2  -5    0.89    0.34
   3   2   6   39.81    1.63
   3   2   6   43.03    2.03
   3   2   7   25.61    1.32
   3   2   7   24.29    1.61
   3   2   7   23.29    0.82
   3   2   8    0.54    0.34
   3   2   8    0.85    0.28
   3   2   8    0.59    0.18
   3   2   9    4.46    0.78
   3   2  10    5.50    0.91
   3   2  11    2.68    0.67
   3   2  12    4.38    0.92
   3   2  13   14.33    1.67
   3   2  14    1.41    0.58
   3   2  15    0.05    0.30
   3   2  16   10.13    1.59
   3   3 -13    1.25    0.60
   3   3 -12   12.80    1.79
   3   3 -11    5.47    1.14
   3   3 -10   -0.01    0.18
   3   3  -9    1.10    0.52
   3   3  -8    0.23    0.32
   3   3  -7    1.33    0.50
   3   3  -6   10.62    1.24
   3   3  -5   26.39    1.87
   3   3  -4    0.43    0.31
   3   3  -3   11.79    1.15
   3   3  -2  107.57    3.35
   3   3  -1   20.83    1.44
   3   3   0   30.46    1.69
   3   3   1    5.08    0.72
  -3  -3  -2    9.02    0.85
   3   3   2    8.69    0.90
   3   3   3   11.90    0.96
  -3  -3  -3   10.14    0.91
   3   3   3   11.94    1.05
   3   3   3   11.47    1.02
   3   3   4   12.66    0.96
  -3  -3  -4   13.25    1.04
   3   3   4   13.07    1.14
  -3  -3  -5   25.72    1.50
   3   3   5   25.08    1.30
   3   3   5   24.97    1.58
  -3  -3  -6   28.31    1.64
   3   3   6   27.19    1.31
   3   3   6   25.38    1.63
   3   3   7   29.85    1.36
   3   3   7   27.61    1.78
   3   3   8   13.08    0.90
   3   3   8   14.99    1.37
   3   3   9    2.81    0.43
   3   3   9    2.22    0.60
   3   3  10    6.67    1.00
   3   3  11   -0.46    0.33
   3   3  12   -0.15    0.28
   3   3  13    4.40    0.98
   3   3  14    7.28    1.27
   3   3  15    0.70    0.47
   3   3  16    5.35    1.19
   3   4 -12   11.72    1.76
   3   4 -11    4.29    1.00
   3   4 -10   -0.08    0.30
   3   4  -9    1.50    0.61
   3   4  -8    4.41    0.94
   3   4  -7    1.11    0.52
   3   4  -6   11.11    1.35
   3   4  -5    1.58    0.56
   3   4  -4    1.32    0.48
   3   4  -3    9.67    1.14
   3   4  -2   26.65    1.84
   3   4  -1   10.03    1.11
   3   4   0    6.70    0.89
   3   4   1   10.03    1.08
   3   4   2    1.24    0.43
  -3  -4  -3    1.69    0.38
   3   4   3    2.04    0.52
  -3  -4  -4   16.54    0.49
  -3  -4  -4   18.66    1.21
   3   4   4   20.61    1.49
   3   4   4   20.68    1.49
   3   4   5   15.65    1.07
  -3  -4  -5   15.01    1.10
   3   4   5   15.31    1.32
   3   4   5   14.17    0.73
   3   4   6   -0.01    0.17
   3   4   6   -0.23    0.26
  -3  -4  -6    0.29    0.22
   3   4   6    0.00    0.08
  -3  -4  -7   13.55    1.15
   3   4   7   13.97    0.93
   3   4   7   14.43    1.34
   3   4   8   11.16    0.80
   3   4   8   10.96    1.22
   3   4   9    1.35    0.52
   3   4  10   12.30    1.39
   3   4  11   11.35    1.38
   3   4  12   -0.19    0.24
   3   4  13    1.85    0.57
   3   4  14    7.84    1.30
   3   4  15    1.34    0.60
   3   4  16   -0.57    0.42
   3   5 -11    2.44    0.81
   3   5 -10   -0.39    0.38
   3   5  -9    1.40    0.61
   3   5  -8    6.90    1.26
   3   5  -7    9.46    1.40
   3   5  -6    0.80    0.47
   3   5  -5    3.32    0.81
   3   5  -4   17.15    1.71
   3   5  -3    0.02    0.22
   3   5  -2   26.34    1.99
   3   5  -1    9.76    1.21
   3   5   0    8.91    1.14
   3   5   1   20.94    1.67
   3   5   2    7.88    1.05
   3   5   3    0.83    0.46
  -3  -5  -4   30.05    1.49
   3   5   4   31.54    2.01
  -3  -5  -4   28.86    0.98
  -3  -5  -5   15.00    1.08
   3   5   5   14.59    1.39
   3   5   5   14.68    0.95
  -3  -5  -6    3.67    0.55
   3   5   6    3.64    0.54
   3   5   6    3.05    0.68
   3   5   6    2.76    0.41
  -3  -5  -7    6.57    0.77
   3   5   7    6.24    0.65
   3   5   7    5.74    0.90
  -3  -5  -8   14.23    1.19
   3   5   8   12.56    1.37
   3   5   9    2.03    0.63
   3   5  10    1.53    0.53
   3   5  11   10.28    1.34
   3   5  12    5.00    0.98
   3   5  13    2.90    0.82
   3   5  14    8.00    1.35
   3   5  15   -0.40    0.41
   3   5  16    0.05    0.31
   3   6 -10    0.40    0.42
   3   6  -9    0.60    0.48
   3   6  -8    6.33    1.27
   3   6  -7    2.75    0.80
   3   6  -6    0.89    0.50
   3   6  -5    2.87    0.84
   3   6  -4    7.87    1.24
   3   6  -3    0.03    0.35
   3   6  -2    2.77    0.71
   3   6  -1    3.12    0.75
   3   6   0    0.83    0.45
   3   6   1    0.42    0.38
   3   6   2   24.01    1.92
   3   6   3   22.77    1.83
   3   6   4   -1.15    0.50
  -3  -6  -4    0.06    0.12
   3   6   5    9.71    1.24
   3   6   6    0.64    0.28
  -3  -6  -6    0.46    0.19
   3   6   6    0.75    0.43
   3   6   7    0.47    0.25
   3   6   7    0.77    0.42
   3   6   8    9.71    1.28
   3   6   9    4.40    0.87
   3   6  10    0.05    0.17
   3   6  11    9.60    1.34
   3   6  12   24.70    2.23
   3   6  13    2.58    0.80
   3   6  14    2.42    0.83
   3   6  15    3.55    0.98
   3   6  16    3.69    0.95
   3   7  -9   -0.87    0.59
   3   7  -8    0.76    0.49
   3   7  -7    2.94    0.90
   3   7  -6    8.15    1.41
   3   7  -5    0.51    0.45
   3   7  -4   15.05    1.82
   3   7  -3    2.05    0.70
   3   7  -2    9.35    1.39
   3   7  -1    2.94    0.77
   3   7   0    1.35    0.56
   3   7   1    4.59    0.91
   3   7   2   17.10    1.72
   3   7   3   15.17    1.61
   3   7   4    4.63    0.93
   3   7   5   10.67    1.35
   3   7   6   15.61    1.64
   3   7   6   15.28    1.26
   3   7   7   -0.17    0.35
   3   7   8    7.38    1.18
   3   7   9    2.31    0.76
   3   7  10    0.30    0.35
   3   7  11    3.47    0.87
   3   7  12    5.47    1.11
   3   7  13    2.29    0.79
   3   7  14    1.02    0.54
   3   7  15    3.84    1.02
   3   8  -7    1.95    0.83
   3   8  -6    1.50    0.79
   3   8  -5   -0.06    0.32
   3   8  -4    1.09    0.65
   3   8  -3   11.75    1.68
   3   8  -2    1.77    0.71
   3   8  -1    0.90    0.54
   3   8   0    8.82    1.40
   3   8   1    5.14    1.08
   3   8   2    0.24    0.34
   3   8   3    3.15    0.79
   3   8   4    0.27    0.35
   3   8   5    0.04    0.29
   3   8   6   13.05    1.30
   3   8   6   11.11    1.49
   3   8   7    5.79    1.12
   3   8   8    0.04    0.30
   3   8   9   15.09    1.77
   3   8  10   11.06    1.53
   3   8  11    0.52    0.44
   3   8  12    4.57    1.08
   3   8  13    0.99    0.48
   3   8  14    0.18    0.37
   3   9  -5    1.21    0.67
   3   9  -4    6.10    1.29
   3   9  -3   -0.12    0.36
   3   9  -2    0.31    0.47
   3   9  -1    1.32    0.64
   3   9   0    8.49    1.45
   3   9   1    7.19    1.35
   3   9   2   -0.03    0.40
   3   9   3    6.15    1.18
   3   9   4    0.48    0.48
   3   9   5    2.06    0.76
   3   9   6    5.31    1.13
   3   9   7    2.24    0.77
   3   9   8    1.01    0.53
   3   9   9    0.93    0.55
   3   9  10    9.49    1.53
   3   9  11    0.71    0.57
   3   9  12    1.07    0.64
   3   9  13    5.60    1.19
   3  10  -2    2.18    0.83
   3  10  -1    0.65    0.59
   3  10   0    1.37    0.74
   3  10   1    3.94    1.01
   3  10   2    1.03    0.58
   3  10   3    0.83    0.63
   3  10   4    6.81    1.30
   3  10   5   -0.34    0.36
   3  10   5    0.16    0.57
   3  10   6    1.52    0.72
   3  10   7    8.40    1.47
   3  10   8    2.76    0.90
   3  10   9    1.23    0.67
   3  10  10    4.51    1.14
   3  10  11    1.61    0.75
   3  11   4    3.13    1.03
   3  11   5    1.48    0.78
   3  11   6   -0.74    0.47
  -4   9   5   -0.21    0.29
  -4   9   4   -0.83    0.54
  -4   9   3    0.35    0.42
  -4   9   2    0.32    0.38
  -4   9   1    1.34    0.58
  -4   9   0    1.86    0.74
  -4   9  -1    1.58    0.69
  -4   8   9   -0.57    0.47
  -4   8   8    0.30    0.41
  -4   8   7    5.00    1.14
  -4   8   6    0.83    0.44
  -4   8   5    1.91    0.70
  -4   8   4    0.67    0.50
  -4   8   3   -0.47    0.43
  -4   8   2    0.24    0.42
  -4   8   1    0.49    0.49
  -4   8   0    1.35    0.61
  -4   8  -1   -0.19    0.40
  -4   8  -2    0.11    0.31
  -4   8  -3    1.49    0.68
  -4   8  -4   -0.13    0.28
  -4   8  -5    0.67    0.50
  -4   8  -6    1.69    0.68
  -4   7  11    0.80    0.46
  -4   7  10    2.38    0.80
  -4   7   9    0.20    0.35
  -4   7   8   -0.10    0.37
  -4   7   7    2.22    0.74
  -4   7   6    1.30    0.55
  -4   7   5    3.01    0.79
  -4   7   4    5.48    1.06
  -4   7   3    0.53    0.37
  -4   7   2    2.01    0.70
  -4   7   1    4.76    1.00
  -4   7   0    0.69    0.45
  -4   7  -1    0.34    0.37
  -4   7  -2    0.00    0.24
  -4   7  -3    5.97    1.15
  -4   7  -4    1.05    0.51
  -4   7  -5    0.62    0.45
  -4   7  -6    2.05    0.67
   4  -7   6    0.22    0.34
   4  -7   7    3.64    0.97
  -4   6  12    6.35    1.23
  -4   6  11    1.84    0.68
  -4   6  10    0.22    0.39
  -4   6   9    2.74    0.84
  -4   6   8    1.19    0.49
  -4   6   7    2.71    0.81
  -4   6   6    2.15    0.70
  -4   6   5    0.18    0.36
  -4   6   4    0.18    0.29
  -4   6   3    7.68    1.18
  -4   6   2    1.68    0.57
  -4   6   1    0.23    0.33
  -4   6   0    0.04    0.26
  -4   6   0   -0.28    0.33
  -4   6  -1    1.16    0.50
  -4   6  -1    2.32    0.67
  -4   6  -2   -0.23    0.33
  -4   6  -2   -0.22    0.32
  -4   6  -3    1.24    0.50
  -4   6  -3    2.51    0.68
  -4   6  -4    1.44    0.55
  -4   6  -4    0.66    0.46
  -4   6  -5    1.06    0.53
   4  -6   5    0.84    0.49
  -4   6  -5    0.18    0.37
  -4   6  -6    0.92    0.57
   4  -6   6    0.43    0.36
  -4   6  -7    2.35    0.79
   4  -6   7    4.30    1.02
  -4   6  -8   -0.44    0.53
   4  -6   8    0.32    0.43
  -4   6  -9    0.84    0.61
   4  -6   9    2.61    0.80
  -4   6 -10    0.31    0.53
  -4   5  13    0.47    0.43
  -4   5  12    6.41    1.24
  -4   5  11    1.14    0.56
  -4   5  10    1.74    0.65
  -4   5   9    3.51    0.89
  -4   5   8   -0.51    0.46
   4  -5  -7    7.08    0.97
  -4   5   7    7.51    1.16
   4  -5  -6    3.99    0.73
  -4   5   6    4.70    0.93
   4  -5  -5   -0.21    0.23
  -4   5   5    0.08    0.29
   4  -5  -4    6.52    0.96
  -4   5   4    6.61    1.04
   4  -5  -3   21.13    1.75
  -4   5   3   20.75    1.77
  -4   5   2    0.74    0.44
  -4   5   1   -0.48    0.37
  -4   5   0    3.22    0.74
  -4   5   0    3.00    0.70
  -4   5  -1    7.06    1.04
  -4   5  -1    7.26    1.05
  -4   5  -2    0.08    0.24
  -4   5  -2    0.15    0.26
  -4   5  -3    0.81    0.39
  -4   5  -3    0.72    0.41
  -4   5  -4    0.99    0.47
  -4   5  -4    0.65    0.44
  -4   5  -5    4.70    0.90
   4  -5   5    5.91    1.09
  -4   5  -5    4.72    0.99
  -4   5  -6    1.42    0.59
   4  -5   6    0.43    0.34
  -4   5  -7    2.95    0.83
   4  -5   7    2.31    0.75
  -4   5  -8    2.38    0.80
   4  -5   8    3.17    0.87
   4  -5   9    0.85    0.50
   4  -5  10    0.72    0.48
   4  -5  11    2.53    0.81
  -4   4  14    3.41    0.91
  -4   4  13    4.06    0.96
  -4   4  12    1.51    0.61
  -4   4  11    2.86    0.83
  -4   4  10    0.08    0.37
  -4   4   9    8.85    1.30
   4  -4  -8    4.06    0.70
  -4   4   8    5.40    1.00
   4  -4  -7   -0.17    0.24
  -4   4   7    0.10    0.30
   4  -4  -6    0.91    0.38
  -4   4   6    1.11    0.48
   4  -4  -5    9.30    1.08
  -4   4   5    8.97    1.15
   4  -4  -4    0.42    0.30
  -4   4   4    0.63    0.38
   4  -4  -3    0.04    0.21
  -4   4   3    0.04    0.29
   4  -4  -2    2.65    0.64
  -4   4   2    3.35    0.69
   4  -4  -1    3.93    0.76
  -4   4   1    1.49    0.54
  -4   4   1    2.94    0.64
   4  -4   0    2.61    0.66
  -4   4   0    1.71    0.54
  -4   4   0    1.19    0.42
  -4   4  -1   20.09    1.67
  -4   4  -1   17.29    1.46
  -4   4  -2    3.50    0.74
  -4   4  -2    4.53    0.78
  -4   4  -3    0.93    0.39
  -4   4  -3    1.56    0.52
  -4   4  -4    0.41    0.33
  -4   4  -4    0.73    0.45
  -4   4  -5    3.73    0.70
  -4   4  -5    4.65    0.90
   4  -4   5    3.62    0.83
  -4   4  -6    0.03    0.27
   4  -4   6   -0.25    0.33
  -4   4  -7    0.66    0.53
   4  -4   7    0.75    0.42
   4  -4   8    0.48    0.39
   4  -4   9    0.95    0.44
   4  -4  10    0.96    0.50
   4  -4  11    4.95    1.04
   4  -4  12    1.53    0.61
  -4   3  14    4.12    1.02
  -4   3  13   -0.01    0.33
  -4   3  12    0.99    0.51
  -4   3  11    1.58    0.55
  -4   3  10    1.55    0.56
   4  -3  -9    8.65    1.05
  -4   3   9    8.87    1.26
   4  -3  -8    7.97    0.99
  -4   3   8   10.52    1.32
   4  -3  -7    0.47    0.26
  -4   3   7   -0.07    0.24
   4  -3  -6    9.75    1.09
  -4   3   6    9.46    1.16
   4  -3  -5   30.60    1.93
  -4   3   5   31.72    2.03
   4  -3  -4   -0.48    0.27
  -4   3   4   -0.06    0.24
   4  -3  -3    1.84    0.52
  -4   3   3    2.38    0.56
   4  -3  -2    0.48    0.31
  -4   3   2    0.25    0.24
   4  -3  -1    6.29    0.90
  -4   3   1    7.92    0.92
   4  -3   0    0.14    0.28
  -4   3   0   -0.06    0.26
  -4   3   0    0.22    0.22
   4  -3   1    5.95    0.91
  -4   3  -1    7.32    0.88
  -4   3  -1    8.40    1.07
   4  -3   2    4.76    0.82
  -4   3  -2    6.32    0.95
  -4   3  -2    5.33    0.75
  -4   3  -3    7.92    0.91
  -4   3  -3    7.07    1.02
  -4   3  -4    6.45    0.83
   4  -3   4    7.96    0.84
  -4   3  -4    7.08    1.04
  -4   3  -5    5.72    0.79
   4  -3   5    6.36    0.81
  -4   3  -5    4.66    0.88
   4  -3   5    5.69    0.91
  -4   3  -6    4.00    0.92
   4  -3   6    4.15    0.71
   4  -3   6    3.42    0.73
  -4   3  -7    1.71    0.64
   4  -3   7    1.27    0.43
   4  -3   7    1.69    0.55
   4  -3   8   -0.22    0.25
   4  -3   8   -0.23    0.25
   4  -3   9    4.71    0.88
   4  -3   9    4.07    0.87
   4  -3  10    1.05    0.50
   4  -3  10    2.16    0.61
   4  -3  11    2.14    0.71
   4  -3  11    2.41    0.71
   4  -3  12    6.05    1.21
   4  -3  13   -0.14    0.24
  -4   2  14    1.67    0.68
   4  -2 -13    2.74    0.74
  -4   2  13    1.56    0.67
   4  -2 -12    0.58    0.32
  -4   2  12    0.23    0.33
   4  -2 -11    6.58    0.98
  -4   2  11    4.89    0.97
   4  -2 -10   -0.21    0.22
  -4   2  10    0.13    0.25
   4  -2  -9   -0.38    0.27
   4  -2  -9    0.42    0.28
  -4   2   9    0.21    0.32
   4  -2  -8    2.38    0.53
   4  -2  -8    3.34    0.66
  -4   2   8    3.03    0.74
   4  -2  -7   16.00    1.38
   4  -2  -7   16.75    1.23
  -4   2   7   12.87    1.38
   4  -2  -6   -0.11    0.19
   4  -2  -6   -0.14    0.23
  -4   2   6    0.10    0.27
   4  -2  -5    8.94    1.02
   4  -2  -5    7.25    0.66
  -4   2   5    7.22    0.97
   4  -2  -4    7.92    0.95
  -4   2   4    9.43    1.06
   4  -2  -3   -0.08    0.19
  -4   2   3   -0.05    0.20
   4  -2  -2    7.98    0.96
  -4   2   2    8.15    0.89
   4  -2  -1   17.38    1.40
  -4   2   1   17.90    1.29
  -4   2   0    2.62    0.60
   4  -2   0    2.25    0.53
  -4   2   0    2.68    0.50
   4  -2   1    5.02    0.41
   4  -2   1    5.19    0.79
  -4   2  -1    5.69    0.69
  -4   2  -1    5.20    0.83
   4  -2   2    1.61    0.49
  -4   2  -2    2.74    0.63
   4  -2   2    3.07    0.40
  -4   2  -2    2.33    0.46
   4  -2   3   12.83    1.27
  -4   2  -3   12.42    1.30
   4  -2   3   13.63    0.92
  -4   2  -3   13.19    1.02
   4  -2   4   -0.02    0.22
   4  -2   4    0.57    0.24
  -4   2  -4    0.50    0.34
  -4   2  -4   -0.16    0.18
  -4   2  -5    0.46    0.24
  -4   2  -5    0.70    0.43
   4  -2   5    0.77    0.36
  -4   2  -6    1.47    0.39
  -4   2  -6    1.60    0.59
   4  -2   6    1.44    0.43
   4  -2   6    1.74    0.47
   4  -2   7    0.43    0.25
   4  -2   7    1.14    0.42
   4  -2   8    1.41    0.46
   4  -2   8    1.72    0.53
   4  -2   9    5.04    0.89
   4  -2   9    4.67    0.87
   4  -2  10    1.99    0.61
   4  -2  10    1.39    0.50
   4  -2  11    3.61    0.84
   4  -2  12    0.97    0.49
   4  -2  13    0.65    0.41
   4  -2  14   -0.45    0.38
   4  -1 -15   -0.21    0.23
   4  -1 -14    0.95    0.48
  -4   1  14    1.36    0.62
   4  -1 -13    3.51    0.84
  -4   1  13    1.78    0.71
   4  -1 -12    1.24    0.42
  -4   1  12   -0.61    0.50
   4  -1 -11    7.67    1.12
   4  -1 -11    9.53    1.20
  -4   1  11    7.80    1.25
   4  -1 -10    3.20    0.71
   4  -1 -10    4.86    0.86
  -4   1  10    6.12    1.06
   4  -1  -9    1.22    0.43
   4  -1  -9    1.23    0.45
  -4   1   9    1.10    0.49
   4  -1  -8   13.68    1.35
   4  -1  -8   13.11    1.21
  -4   1   8   13.95    1.46
   4  -1  -7   20.79    1.62
   4  -1  -7   20.97    1.43
  -4   1   7   20.85    1.70
   4  -1  -6    0.65    0.30
   4  -1  -6    0.59    0.30
  -4   1   6    0.78    0.40
   4  -1  -5    3.97    0.68
  -4   1   5    5.08    0.77
   4  -1  -5    4.38    0.57
   4  -1  -4    5.12    0.77
   4  -1  -4    5.45    0.57
  -4   1   4    5.69    0.79
   4  -1  -3   25.29    1.65
   4  -1  -3   24.53    1.05
  -4   1   3   22.67    1.49
   4  -1  -2    2.33    0.55
   4  -1  -2    2.91    0.31
  -4   1   2    2.93    0.53
   4  -1  -1   17.85    1.39
  -4   1   1   20.73    1.28
   4  -1   0    1.60    0.48
   4  -1   0    0.89    0.14
  -4   1   0    0.81    0.44
  -4   1   0    1.20    0.33
  -4   1  -1    3.19    0.67
   4  -1   1    3.79    0.37
   4  -1   1    3.58    0.64
  -4   1  -1    3.45    0.50
   4  -1   2   10.69    1.08
  -4   1  -2    8.55    1.06
   4  -1   2    9.31    0.67
  -4   1  -2    9.22    0.44
  -4   1  -2   10.34    0.79
  -4   1  -3    6.67    0.93
   4  -1   3    6.44    0.87
   4  -1   3    6.96    0.66
  -4   1  -3    5.84    0.58
   4  -1   4    7.02    0.92
   4  -1   4    6.09    0.69
  -4   1  -4    5.72    0.90
  -4   1  -4    6.64    0.61
   4  -1   5    0.00    0.30
  -4   1  -5    0.18    0.28
   4  -1   5    0.15    0.13
  -4   1  -5    0.30    0.18
   4  -1   6   10.59    1.18
  -4   1  -6    9.76    1.22
   4  -1   6    9.03    0.96
  -4   1  -6    9.41    0.75
   4  -1   7   11.91    1.18
   4  -1   7   10.58    1.07
   4  -1   8    0.38    0.33
   4  -1   8    0.24    0.25
   4  -1   9   15.77    1.53
   4  -1   9   14.58    1.34
   4  -1  10    8.44    1.19
   4  -1  11    0.23    0.33
   4  -1  12   -0.31    0.33
   4  -1  13   -0.67    0.46
   4  -1  14    1.17    0.62
   4  -1  15    0.19    0.37
   4   0 -15    1.32    0.57
   4   0 -14    0.98    0.53
   4   0 -13    4.00    0.93
   4   0 -12    0.10    0.29
   4   0 -11    2.04    0.61
  -4   0  11    2.80    0.76
   4   0 -10    7.10    1.06
  -4   0  10    6.76    1.15
   4   0  -9    7.99    1.07
   4   0  -9    8.31    1.11
  -4   0   9    9.15    1.28
   4   0  -8    3.16    0.65
   4   0  -8    4.15    0.79
  -4   0   8    3.13    0.72
   4   0  -7    5.61    0.87
  -4   0   7    5.67    0.91
   4   0  -7    5.23    0.78
   4   0  -6    0.31    0.30
  -4   0   6    0.36    0.32
   4   0  -6    0.19    0.22
   4   0  -5    5.96    0.87
   4   0  -5    6.20    0.75
  -4   0   5    6.46    0.88
   4   0  -4    9.49    1.07
   4   0  -4   10.28    0.88
  -4   0   4   10.86    1.06
   4   0  -3   24.82    1.67
   4   0  -3   23.60    1.23
  -4   0   3   23.64    1.48
   4   0  -2    4.65    0.74
   4   0  -2    5.78    0.58
  -4   0   2    4.57    0.63
   4   0  -1   21.78    1.53
   4   0  -1   18.10    0.76
   4   0  -1   19.66    0.96
  -4   0   1   20.06    1.20
   4   0   0   18.57    1.42
   4   0   0   18.38    0.81
   4   0   0   19.72    0.87
  -4   0   0   22.13    1.19
   4   0   1   18.61    1.38
   4   0   1   16.26    0.84
  -4   0  -1   17.20    0.97
   4   0   2    3.31    0.44
   4   0   2    3.74    0.65
  -4   0  -2    3.29    0.40
  -4   0  -3    0.32    0.14
   4   0   3   -0.15    0.24
   4   0   3    0.16    0.21
   4   0   4    0.49    0.28
  -4   0  -4    0.58    0.16
   4   0   4    0.58    0.25
   4   0   5    0.51    0.29
  -4   0  -5    0.52    0.37
   4   0   5    0.39    0.25
  -4   0  -5    0.79    0.18
   4   0   6    1.17    0.39
  -4   0  -6    0.56    0.34
   4   0   6    0.74    0.31
  -4   0  -7   13.17    1.45
   4   0   7   12.22    1.21
   4   0   7   13.84    1.26
   4   0   7   14.90    1.11
   4   0   8    3.14    0.57
   4   0   8    3.10    0.66
   4   0   9   12.94    1.35
   4   0  10    7.97    1.13
   4   0  11    1.60    0.56
   4   0  12    0.20    0.21
   4   0  13   -0.14    0.34
   4   0  14    1.15    0.59
   4   0  15    1.44    0.67
   4   1 -14    0.38    0.41
   4   1 -13    2.03    0.72
   4   1 -12   -0.48    0.36
   4   1 -11    0.80    0.41
   4   1 -10    3.82    0.81
   4   1  -9   38.54    2.46
   4   1  -8    8.11    1.12
  -4  -1   7    1.64    0.55
   4   1  -7    0.27    0.29
   4   1  -6    9.18    1.04
  -4  -1   6    9.43    1.13
  -4  -1   5    8.39    1.02
   4   1  -5    6.99    0.87
   4   1  -4    8.31    0.89
  -4  -1   4    8.85    0.98
   4   1  -3    8.34    1.01
   4   1  -3    8.76    0.87
  -4  -1   3    8.20    0.89
   4   1  -2    0.16    0.28
  -4  -1   2    0.20    0.24
   4   1  -2    0.55    0.25
   4   1  -1    1.29    0.42
   4   1  -1    1.04    0.29
  -4  -1   1    0.81    0.28
   4   1   0   28.25    1.72
   4   1   0   24.94    1.19
   4   1   0   27.67    1.32
  -4  -1   0   28.35    1.30
   4   1   1   35.23    1.88
   4   1   1   38.57    1.48
   4   1   1   38.48    1.51
  -4  -1  -1   38.16    1.36
   4   1   2    5.30    0.74
   4   1   2    6.10    0.63
  -4  -1  -2    6.21    0.49
   4   1   3    2.27    0.49
   4   1   3    2.42    0.45
  -4  -1  -3    2.02    0.24
   4   1   4   20.19    1.43
  -4  -1  -4   20.34    1.58
   4   1   4   20.17    1.28
  -4  -1  -4   17.12    0.49
   4   1   5    2.76    0.54
   4   1   5    1.99    0.49
  -4  -1  -5    2.77    0.64
   4   1   6   -0.16    0.20
   4   1   6    0.37    0.23
  -4  -1  -6    0.12    0.29
  -4  -1  -7   14.94    1.49
   4   1   7   15.64    1.30
   4   1   7   16.69    1.41
   4   1   8    8.21    0.96
   4   1   8    7.90    1.00
   4   1   9    3.34    0.70
   4   1  10    5.72    0.96
   4   1  11    0.10    0.27
   4   1  12    0.84    0.46
   4   1  13    1.99    0.66
   4   1  14    3.78    0.92
   4   1  15    0.60    0.41
   4   2 -13    1.89    0.73
   4   2 -12    0.84    0.51
   4   2 -11    0.23    0.33
   4   2 -10    2.55    0.77
   4   2  -9    0.47    0.40
   4   2  -8    0.43    0.35
   4   2  -7    3.33    0.73
   4   2  -6   12.70    1.31
   4   2  -5   25.76    1.77
   4   2  -4    1.88    0.49
   4   2  -3   18.05    1.38
   4   2  -2    3.85    0.63
   4   2  -1    1.84    0.51
   4   2  -1    1.62    0.42
   4   2   0    5.38    0.81
   4   2   0    4.26    0.62
   4   2   1    0.01    0.19
   4   2   1    0.12    0.22
   4   2   1    0.19    0.19
   4   2   2    0.78    0.31
   4   2   2    0.30    0.25
   4   2   2    0.44    0.29
  -4  -2  -2    0.45    0.32
   4   2   3    1.08    0.39
   4   2   3    1.71    0.42
  -4  -2  -3    0.72    0.35
  -4  -2  -4    7.28    0.94
   4   2   4    6.08    0.77
   4   2   4    7.64    0.83
   4   2   5   37.00    1.89
  -4  -2  -5   43.07    2.27
   4   2   5   40.10    1.98
   4   2   6    1.69    0.46
   4   2   6    3.12    0.56
  -4  -2  -6    2.54    0.64
   4   2   7   22.87    1.47
  -4  -2  -7   22.77    1.78
   4   2   7   24.33    1.70
  -4  -2  -8   15.93    1.56
   4   2   8   13.54    1.16
   4   2   8   16.85    1.48
   4   2   9    0.64    0.35
   4   2   9    1.31    0.39
   4   2  10    0.00    0.22
   4   2  11   -0.10    0.30
   4   2  12    7.96    1.21
   4   2  13   -0.62    0.39
   4   2  14    5.03    1.08
   4   2  15   -0.17    0.26
   4   2  16    0.05    0.23
   4   3 -13    0.68    0.52
   4   3 -12   -0.33    0.34
   4   3 -11   22.47    2.27
   4   3 -10    3.61    0.87
   4   3  -9   -0.23    0.35
   4   3  -8    1.69    0.62
   4   3  -7   -0.16    0.28
   4   3  -6   11.57    1.36
   4   3  -5   14.75    1.50
   4   3  -4    0.86    0.38
   4   3  -3    0.21    0.29
   4   3  -2   21.73    1.60
   4   3  -1   16.78    1.39
   4   3   0    0.26    0.24
   4   3   1    0.81    0.34
   4   3   2    9.93    1.04
  -4  -3  -2    8.63    1.00
   4   3   2    8.42    0.92
   4   3   2    8.69    0.95
   4   3   3    0.84    0.35
  -4  -3  -3    0.94    0.40
   4   3   3    0.72    0.33
   4   3   3    0.93    0.40
   4   3   4    1.35    0.40
   4   3   4    1.63    0.45
   4   3   5   31.77    1.72
  -4  -3  -5   28.98    1.83
   4   3   5   27.95    1.74
   4   3   6    6.61    0.80
   4   3   6    4.89    0.76
  -4  -3  -6    5.49    0.86
   4   3   7   12.21    1.06
  -4  -3  -7   11.07    1.23
   4   3   7   12.17    1.24
   4   3   8    4.85    0.83
   4   3   8    5.39    0.71
  -4  -3  -8    5.15    0.89
   4   3   9    0.57    0.37
   4   3   9    0.90    0.35
  -4  -3  -9    0.74    0.40
   4   3  10   -0.25    0.29
   4   3  11    1.46    0.57
   4   3  12    3.12    0.79
   4   3  13    1.04    0.56
   4   3  14    2.27    0.75
   4   3  15    3.99    1.00
   4   3  16    1.08    0.52
   4   4 -12    0.67    0.42
   4   4 -11    1.91    0.71
   4   4 -10    0.17    0.30
   4   4  -9    1.97    0.69
   4   4  -8    3.17    0.86
   4   4  -7    2.60    0.75
   4   4  -6    0.63    0.40
   4   4  -5    9.93    1.31
   4   4  -4    4.89    0.90
   4   4  -3    0.38    0.31
   4   4  -2   10.20    1.21
   4   4  -1    7.24    0.99
   4   4   0    1.85    0.54
   4   4   1   -0.01    0.25
   4   4   2    3.72    0.68
   4   4   3   21.52    1.58
  -4  -4  -3   19.59    1.46
   4   4   3   23.42    1.68
   4   4   3   22.39    1.63
   4   4   4    0.03    0.20
  -4  -4  -4   -0.14    0.22
   4   4   4    0.45    0.33
   4   4   5   49.25    2.19
  -4  -4  -5   44.37    2.26
   4   4   5   48.03    2.42
   4   4   6   42.64    1.97
  -4  -4  -6   39.77    2.15
   4   4   6   39.70    2.30
   4   4   7    0.11    0.23
   4   4   7    0.26    0.29
  -4  -4  -7    0.31    0.34
   4   4   8    2.77    0.52
   4   4   8    4.07    0.77
  -4  -4  -8    3.33    0.74
   4   4   9    2.13    0.60
  -4  -4  -9    1.34    0.57
  -4  -4 -10    6.82    1.09
   4   4  10    7.99    1.18
   4   4  11    0.22    0.26
   4   4  12    5.21    1.03
   4   4  13    1.20    0.56
   4   4  14    0.89    0.51
   4   4  15    6.60    1.27
   4   5 -10    1.62    0.72
   4   5  -9   -1.19    0.68
   4   5  -8    8.55    1.42
   4   5  -7    5.71    1.13
   4   5  -6   -0.33    0.38
   4   5  -5    0.50    0.38
   4   5  -4    3.20    0.81
   4   5  -3    2.60    0.73
   4   5  -2    4.20    0.88
   4   5  -1    3.95    0.83
   4   5   0   18.35    1.67
   4   5   1    0.99    0.45
   4   5   2    0.35    0.34
   4   5   3    6.49    0.98
  -4  -5  -4   -0.06    0.17
   4   5   4   -0.54    0.37
   4   5   4   -0.68    0.38
   4   5   5    6.51    0.84
  -4  -5  -5    5.44    0.79
   4   5   5    7.14    1.03
   4   5   6   -0.02    0.25
   4   5   6    0.33    0.36
  -4  -5  -6    0.36    0.30
  -4  -5  -7    2.66    0.60
   4   5   7    3.35    0.58
   4   5   7    4.20    0.80
   4   5   8    0.09    0.28
  -4  -5  -8    0.48    0.33
   4   5   9    6.75    1.08
  -4  -5  -9    6.53    1.00
   4   5  10    3.32    0.84
  -4  -5 -10    4.04    0.83
   4   5  11   -0.22    0.30
  -4  -5 -11   -0.24    0.38
   4   5  12    7.71    1.26
   4   5  13    1.46    0.60
   4   5  14   -0.03    0.31
   4   5  15    0.96    0.53
   4   6  -9    0.56    0.39
   4   6  -8    2.06    0.73
   4   6  -7    8.85    1.51
   4   6  -6    4.56    1.07
   4   6  -5    0.08    0.21
   4   6  -4    3.20    0.85
   4   6  -3    0.61    0.42
   4   6  -2    0.59    0.42
   4   6  -1    1.28    0.52
   4   6   0    5.03    0.97
   4   6   1   16.04    1.66
   4   6   2    7.62    1.14
   4   6   3   73.08    3.43
   4   6   4   39.81    2.54
   4   6   5    0.66    0.42
   4   6   6    3.94    0.67
   4   6   6    2.99    0.75
  -4  -6  -6    3.64    0.65
   4   6   7    0.51    0.26
   4   6   7    0.30    0.34
   4   6   8    1.27    0.52
   4   6   9    0.66    0.39
   4   6  10    7.65    1.22
   4   6  11    1.95    0.66
   4   6  12    5.29    1.12
   4   6  13   12.09    1.69
   4   6  14    0.14    0.24
   4   6  15    1.71    0.66
   4   7  -8    1.06    0.62
   4   7  -7    0.38    0.37
   4   7  -6    2.59    0.84
   4   7  -5    2.11    0.74
   4   7  -4    2.84    0.82
   4   7  -3    1.31    0.62
   4   7  -2    5.05    1.06
   4   7  -1    1.85    0.69
   4   7   0    2.78    0.79
   4   7   1    0.18    0.40
   4   7   2    0.11    0.30
   4   7   3    5.34    1.03
   4   7   4    4.22    0.91
   4   7   5    0.02    0.34
   4   7   5   -0.43    0.38
   4   7   6    0.75    0.44
   4   7   7    3.06    0.84
   4   7   8    0.59    0.37
   4   7   9    0.24    0.36
   4   7  10    5.47    1.08
   4   7  11    0.91    0.50
   4   7  12    0.22    0.34
   4   7  13    2.76    0.93
   4   7  14    3.52    0.99
   4   8  -6    2.88    0.96
   4   8  -5    0.32    0.39
   4   8  -4    0.73    0.57
   4   8  -3    6.33    1.33
   4   8  -2    9.53    1.55
   4   8  -1    4.32    1.03
   4   8   0    7.35    1.32
   4   8   1   20.99    2.15
   4   8   2    4.51    1.00
   4   8   3    7.09    1.26
   4   8   4    2.39    0.79
   4   8   5    0.38    0.48
   4   8   5    1.14    0.54
   4   8   6    0.02    0.26
   4   8   7    3.71    0.97
   4   8   8    4.80    1.04
   4   8   9    0.72    0.44
   4   8  10    3.63    0.93
   4   8  11    4.49    1.03
   4   8  12    0.26    0.30
   4   8  13    0.46    0.43
   4   9  -3    0.22    0.37
   4   9  -2    0.87    0.62
   4   9  -1    0.73    0.65
   4   9   0   -0.71    0.58
   4   9   1    7.91    1.46
   4   9   2    3.09    0.96
   4   9   3    1.70    0.76
   4   9   4   -0.92    0.61
   4   9   5    0.59    0.53
   4   9   6   -0.28    0.45
   4   9   7    1.62    0.69
   4   9   8    7.37    1.39
   4   9   9    3.60    0.91
   4   9  10    0.20    0.27
   4   9  11    3.52    0.99
   4   9  12    2.14    0.84
   4  10   0    0.46    0.53
   4  10   1    4.78    1.17
   4  10   2    2.37    0.83
   4  10   3    0.07    0.26
   4  10   4    0.02    0.31
   4  10   5    0.70    0.46
   4  10   6    0.03    0.15
   4  10   7    1.23    0.56
   4  10   8    3.21    0.97
   4  10   9    2.85    0.96
  -5   8   5    0.13    0.36
  -5   8   4    0.45    0.50
  -5   8   3    3.81    1.01
  -5   8   2    5.33    1.12
  -5   8   1   -0.36    0.36
  -5   8   0    7.88    1.39
  -5   8  -1    0.76    0.57
  -5   8  -2    0.15    0.34
  -5   8  -3    0.72    0.48
  -5   7   8    6.89    1.30
  -5   7   7    0.49    0.43
  -5   7   6    4.58    1.03
  -5   7   5    1.80    0.75
  -5   7   4    0.78    0.62
  -5   7   3    4.19    1.01
  -5   7   2    3.12    0.88
  -5   7   1   -0.98    0.50
  -5   7   0   -0.44    0.42
  -5   7  -1   -0.38    0.42
  -5   7  -2   -0.29    0.41
  -5   7  -3    0.33    0.34
  -5   6  10   -0.23    0.37
  -5   6   9   -0.53    0.48
  -5   6   8    2.52    0.77
  -5   6   7    0.43    0.40
   5  -6  -6    3.66    0.81
  -5   6   6    2.26    0.74
   5  -6  -5   12.87    1.53
  -5   6   5   12.40    1.59
  -5   6   4    3.75    0.85
  -5   6   3    1.16    0.51
  -5   6   2   21.60    2.00
  -5   6   1    1.70    0.61
  -5   6   0   -0.54    0.41
  -5   6  -1    0.05    0.38
  -5   6  -1   -0.08    0.29
  -5   6  -2    0.25    0.43
  -5   6  -2    0.75    0.47
  -5   6  -3   -0.04    0.37
  -5   6  -3    0.78    0.45
  -5   6  -4    1.07    0.57
  -5   6  -4    0.29    0.35
  -5   6  -5    3.18    0.90
  -5   6  -6    0.09    0.32
  -5   6  -7    2.47    0.97
  -5   6  -8   -0.57    0.55
  -5   5  11    0.47    0.45
  -5   5  10    8.06    1.37
  -5   5   9    0.84    0.56
  -5   5   8    4.89    1.03
   5  -5  -7    0.41    0.35
  -5   5   7    0.97    0.52
   5  -5  -6    0.52    0.26
  -5   5   6    0.02    0.30
   5  -5  -5    9.83    1.30
  -5   5   5    7.62    1.19
   5  -5  -4    6.86    1.10
  -5   5   4    6.11    1.07
   5  -5  -3   -0.07    0.28
  -5   5   3    0.10    0.28
   5  -5  -2    4.25    0.88
  -5   5   2    5.56    0.98
   5  -5  -1    1.19    0.49
  -5   5   1    2.61    0.68
  -5   5   0    0.75    0.41
  -5   5   0    1.14    0.52
  -5   5  -1   -0.53    0.41
  -5   5  -1   -0.37    0.30
  -5   5  -2    2.09    0.71
  -5   5  -2    2.45    0.66
  -5   5  -3    6.71    1.18
  -5   5  -3    7.10    1.11
  -5   5  -4   -0.25    0.34
  -5   5  -4    0.64    0.38
  -5   5  -5    1.85    0.67
  -5   5  -6    1.50    0.63
  -5   5  -7    0.36    0.47
  -5   5  -8    1.27    0.71
  -5   5  -9    2.18    0.85
   5  -5   9    0.57    0.45
   5  -5  10    0.52    0.41
  -5   4  12    1.73    0.72
  -5   4  11    1.84    0.69
  -5   4  10    4.11    1.01
  -5   4   9    0.02    0.33
   5  -4  -8    9.32    1.20
  -5   4   8    8.61    1.32
   5  -4  -7   10.69    1.27
  -5   4   7   12.26    1.53
   5  -4  -6    1.28    0.44
  -5   4   6    1.91    0.61
   5  -4  -5    0.99    0.44
  -5   4   5    1.22    0.49
   5  -4  -4   23.84    1.94
  -5   4   4   23.93    1.96
   5  -4  -3    5.01    0.91
  -5   4   3    5.33    0.91
   5  -4  -2    0.04    0.21
  -5   4   2    0.34    0.33
   5  -4  -1    0.80    0.41
  -5   4   1    0.75    0.41
   5  -4   0    0.19    0.28
  -5   4   0    0.62    0.42
  -5   4   0    0.31    0.23
   5  -4   1    0.36    0.35
  -5   4  -1    0.42    0.38
  -5   4  -1    0.58    0.35
  -5   4  -2    1.31    0.46
  -5   4  -2    2.47    0.73
  -5   4  -3    4.19    0.93
  -5   4  -3    3.98    0.78
  -5   4  -4    1.14    0.51
  -5   4  -4    0.08    0.23
  -5   4  -5    3.64    0.90
  -5   4  -6    0.30    0.45
  -5   4  -7    0.84    0.55
  -5   4  -8    0.01    0.41
  -5   4  -9    0.27    0.45
   5  -4   9    0.86    0.53
  -5   4 -10   -0.32    0.51
   5  -4  10   -0.40    0.38
  -5   3  12    3.34    0.95
  -5   3  11    1.23    0.59
  -5   3  10    5.79    1.11
   5  -3  -9    0.07    0.21
  -5   3   9   -0.26    0.31
   5  -3  -8    0.99    0.39
  -5   3   8    1.58    0.61
   5  -3  -7   21.23    1.80
  -5   3   7   19.76    1.85
   5  -3  -6    6.81    1.03
  -5   3   6    6.26    1.04
   5  -3  -5    0.72    0.40
  -5   3   5    0.94    0.50
   5  -3  -4    8.99    1.17
  -5   3   4    8.07    1.10
   5  -3  -3    1.15    0.44
  -5   3   3    1.64    0.51
   5  -3  -2    0.50    0.34
  -5   3   2    0.45    0.29
   5  -3  -1    1.25    0.50
  -5   3   1    0.70    0.32
   5  -3   0   10.78    1.30
  -5   3   0   10.25    1.32
  -5   3   0   12.76    1.24
   5  -3   1   10.25    1.30
  -5   3  -1   10.80    1.36
  -5   3  -1   10.52    1.11
   5  -3   2    1.57    0.55
  -5   3  -2    3.09    0.59
  -5   3  -2    3.36    0.81
   5  -3   3   13.38    1.52
  -5   3  -3   14.52    1.60
  -5   3  -3   13.48    1.21
  -5   3  -4    5.62    1.04
  -5   3  -5    0.76    0.47
  -5   3  -6    1.50    0.63
  -5   3  -7    0.43    0.43
  -5   3  -8    0.90    0.55
   5  -3   9    0.94    0.47
  -5   3  -9    1.08    0.57
  -5   3 -10    0.57    0.56
  -5   3 -11    0.07    0.49
  -5   2  12    2.07    0.75
  -5   2  11    0.00    0.33
   5  -2 -10    3.22    0.74
  -5   2  10    3.45    0.90
   5  -2  -9    2.74    0.69
  -5   2   9    3.64    0.89
   5  -2  -8   -0.21    0.18
  -5   2   8   -0.05    0.30
   5  -2  -7    4.47    0.89
  -5   2   7    5.95    1.02
   5  -2  -6   31.46    2.15
  -5   2   6   33.73    2.28
   5  -2  -5    7.37    1.07
  -5   2   5    8.73    1.14
   5  -2  -4   -0.25    0.27
  -5   2   4    0.16    0.27
   5  -2  -3   -0.19    0.24
  -5   2   3    0.05    0.24
   5  -2  -2    4.87    0.86
  -5   2   2    4.22    0.75
   5  -2  -1   -0.14    0.25
  -5   2   1   -0.54    0.30
   5  -2   0   -0.07    0.21
  -5   2   0    0.05    0.28
  -5   2   0   -0.09    0.19
   5  -2   1    5.15    0.90
  -5   2  -1    4.16    0.88
  -5   2  -1    5.81    0.76
  -5   2  -2    0.36    0.39
   5  -2   2    1.32    0.50
  -5   2  -2    0.74    0.31
   5  -2   3   16.86    1.63
  -5   2  -3   12.01    1.43
  -5   2  -3   14.44    1.12
   5  -2   4    3.28    0.78
  -5   2  -4    3.18    0.80
   5  -2   5   -0.02    0.19
  -5   2  -5    0.23    0.30
  -5   2  -6    0.11    0.36
  -5   2  -7    1.65    0.70
  -5   2  -8    1.46    0.61
   5  -2   8    2.08    0.59
  -5   2  -9    0.58    0.50
   5  -2   9    0.94    0.43
  -5   2 -10   -0.03    0.36
   5  -2  10    1.90    0.67
  -5   2 -11   -0.29    0.56
   5  -2  11    0.12    0.29
   5  -2  12    0.43    0.34
   5  -2  13    0.23    0.29
  -5   1  12    9.09    1.52
  -5   1  11   -0.49    0.48
   5  -1 -10    2.55    0.69
  -5   1  10    2.50    0.72
   5  -1  -9    7.12    1.10
  -5   1   9    8.20    1.25
   5  -1  -8    2.06    0.62
  -5   1   8    1.88    0.62
   5  -1  -7    2.02    0.60
  -5   1   7    2.40    0.63
   5  -1  -6   12.19    1.36
  -5   1   6   12.87    1.40
   5  -1  -5    2.96    0.70
  -5   1   5    3.76    0.75
   5  -1  -4    0.83    0.40
  -5   1   4    0.90    0.39
   5  -1  -3   21.08    1.73
  -5   1   3   20.96    1.55
   5  -1  -2   20.33    1.69
  -5   1   2   24.54    1.62
   5  -1  -1    5.03    0.87
  -5   1   1    4.77    0.71
   5  -1   0    7.52    1.05
  -5   1   0    7.91    0.86
   5  -1   1    8.16    1.08
  -5   1  -1    9.20    1.23
  -5   1  -1    8.96    0.86
  -5   1  -2    0.38    0.39
   5  -1   2    0.88    0.45
  -5   1  -2    0.52    0.23
   5  -1   3    1.64    0.53
  -5   1  -3    1.90    0.60
  -5   1  -3    1.21    0.32
   5  -1   4    2.00    0.56
  -5   1  -4    1.44    0.58
   5  -1   5    0.71    0.39
   5  -1   5    0.70    0.29
  -5   1  -5    1.08    0.54
   5  -1   6    2.88    0.71
   5  -1   6    4.07    0.68
  -5   1  -6    3.81    0.87
  -5   1  -7    6.05    1.11
   5  -1   7    6.22    0.89
  -5   1  -8    0.12    0.30
   5  -1   8    0.69    0.34
  -5   1  -9    0.90    0.59
   5  -1   9    0.42    0.26
  -5   1 -10    2.83    0.89
   5  -1  10    4.33    0.90
   5  -1  11    0.33    0.31
   5  -1  12   -0.39    0.30
   5  -1  13   -0.70    0.47
   5  -1  14    0.16    0.39
   5   0 -11    2.68    0.71
  -5   0  11    0.96    0.58
   5   0 -10   -0.01    0.19
  -5   0  10    0.72    0.47
   5   0  -9    9.66    1.34
  -5   0   9    8.22    1.26
   5   0  -8   18.16    1.77
  -5   0   8   15.54    1.66
   5   0  -7    7.18    1.13
  -5   0   7    5.17    0.95
   5   0  -6    1.38    0.49
  -5   0   6    1.82    0.56
   5   0  -5   11.33    1.32
  -5   0   5   12.18    1.28
   5   0  -4    2.57    0.62
  -5   0   4    3.25    0.65
   5   0  -3   -0.08    0.22
  -5   0   3    0.41    0.30
   5   0  -2    1.09    0.44
  -5   0   2    1.47    0.45
   5   0  -1   17.32    1.55
  -5   0   1   16.59    1.22
   5   0   0    3.12    0.67
  -5   0   0    3.85    0.57
   5   0   1   31.00    2.05
  -5   0  -1   30.72    2.19
  -5   0  -1   30.33    1.47
   5   0   2    2.13    0.60
  -5   0  -2    1.65    0.59
  -5   0  -2    1.15    0.30
   5   0   3    0.17    0.29
  -5   0  -3    0.48    0.39
   5   0   3    0.23    0.17
   5   0   4   -0.36    0.29
  -5   0  -4   -0.15    0.28
   5   0   4    0.05    0.18
  -5   0  -5    1.38    0.57
   5   0   5    1.32    0.46
   5   0   5    1.19    0.40
   5   0   6    4.36    0.83
   5   0   6    4.06    0.69
  -5   0  -6    4.39    0.92
   5   0   7    0.36    0.32
  -5   0  -7    0.17    0.39
   5   0   7    0.38    0.26
   5   0   8   11.01    1.30
   5   0   8   13.38    1.36
  -5   0  -8   12.35    1.59
  -5   0  -9   -0.27    0.38
   5   0   9   -0.11    0.23
  -5   0 -10    1.99    0.75
   5   0  10    2.08    0.63
   5   0  11    2.65    0.72
  -5   0 -11    3.14    0.93
   5   0  12    2.86    0.77
   5   0  13    0.10    0.32
   5   0  14    9.43    1.50
   5   1 -13    0.29    0.31
   5   1 -12    1.69    0.62
   5   1 -12    1.54    0.63
   5   1 -11    2.09    0.71
   5   1 -11    3.19    0.80
   5   1 -10   -0.33    0.32
   5   1 -10    0.15    0.25
   5   1  -9   10.35    1.39
   5   1  -9    9.26    1.25
   5   1  -8   23.58    2.07
   5   1  -8   21.82    1.83
   5   1  -7    0.59    0.41
  -5  -1   7    0.87    0.47
   5   1  -7    0.21    0.22
   5   1  -6    5.38    0.98
  -5  -1   6    5.75    0.97
   5   1  -6    4.96    0.83
   5   1  -5   10.20    1.30
   5   1  -5   10.27    1.10
  -5  -1   5    9.29    1.15
   5   1  -4    2.11    0.62
  -5  -1   4    1.57    0.49
   5   1  -4    1.94    0.51
   5   1  -3   -0.25    0.30
  -5  -1   3   -0.02    0.22
   5   1  -3   -0.01    0.19
   5   1  -2    7.00    1.01
   5   1  -2    5.53    0.71
  -5  -1   2    4.97    0.74
   5   1  -1    7.98    1.07
   5   1  -1    7.08    0.75
  -5  -1   1    8.90    0.89
   5   1   0    0.34    0.32
   5   1   0   -0.23    0.18
   5   1   0   -0.04    0.14
  -5  -1   0   -0.23    0.18
  -5  -1  -1    7.05    1.05
   5   1   1    6.74    1.00
   5   1   1    6.07    0.64
  -5  -1  -1    6.63    0.66
  -5  -1  -2    9.95    1.27
   5   1   2    6.64    0.95
   5   1   2    8.89    0.81
  -5  -1  -2   10.19    0.74
  -5  -1  -3   -0.04    0.35
   5   1   3    0.23    0.21
   5   1   3    0.41    0.35
   5   1   4    3.90    0.61
   5   1   4    4.42    0.79
  -5  -1  -4    3.57    0.81
   5   1   5    2.32    0.50
  -5  -1  -5    2.25    0.64
   5   1   5    2.28    0.59
   5   1   6    0.56    0.30
  -5  -1  -6    0.46    0.43
   5   1   6    0.70    0.32
   5   1   7    0.61    0.33
   5   1   7    0.60    0.33
   5   1   8    3.58    0.73
  -5  -1  -8    3.26    0.82
   5   1   8    3.23    0.68
   5   1   9    2.01    0.58
  -5  -1  -9    1.86    0.66
   5   1   9    1.78    0.52
  -5  -1 -10   -0.32    0.51
   5   1  10    0.28    0.25
  -5  -1 -11    0.42    0.50
   5   1  11   -0.31    0.30
   5   1  12    1.27    0.52
   5   1  13   -0.29    0.27
   5   1  14    3.67    0.94
   5   1  15   -0.37    0.31
   5   2 -13    0.73    0.45
   5   2 -12    0.51    0.36
   5   2 -11    2.83    0.83
   5   2 -10    2.08    0.67
   5   2  -9    2.52    0.72
   5   2  -8    0.45    0.32
   5   2  -7    2.44    0.64
   5   2  -6    0.69    0.36
   5   2  -5    1.28    0.46
   5   2  -4    2.47    0.65
   5   2  -4    2.36    0.58
   5   2  -3   13.97    1.48
   5   2  -3   11.84    1.18
   5   2  -2    2.02    0.57
   5   2  -2    2.17    0.52
   5   2  -1   17.02    1.59
   5   2  -1   14.74    1.23
   5   2   0   -0.01    0.23
   5   2   0    0.04    0.19
   5   2   0    0.43    0.24
   5   2   1    3.33    0.66
   5   2   1    4.08    0.63
   5   2   1    3.12    0.55
   5   2   2    1.40    0.48
   5   2   2    1.03    0.36
  -5  -2  -2    1.29    0.49
   5   2   3    6.61    0.94
   5   2   3    5.55    0.75
  -5  -2  -3    6.55    1.06
   5   2   4    8.59    1.06
  -5  -2  -4   10.69    1.32
   5   2   4   10.72    1.04
   5   2   5    0.23    0.22
   5   2   5    0.36    0.36
  -5  -2  -5   -0.23    0.36
   5   2   6   14.57    1.36
  -5  -2  -6   13.06    1.44
   5   2   6   16.71    1.41
   5   2   7    1.31    0.45
   5   2   7    1.23    0.43
  -5  -2  -7    1.00    0.48
   5   2   8    8.37    1.13
   5   2   8    7.24    0.98
  -5  -2  -8    7.62    1.19
   5   2   9    4.32    0.77
  -5  -2  -9    3.22    0.88
   5   2   9    4.01    0.81
   5   2  10    0.66    0.35
  -5  -2 -10    0.65    0.49
   5   2  10    0.67    0.42
  -5  -2 -11    2.11    0.76
   5   2  11    3.25    0.79
  -5  -2 -12   20.71    2.20
   5   2  12   21.28    2.04
   5   2  13    0.17    0.29
   5   2  14    3.50    0.92
   5   2  15    4.79    1.08
   5   3 -12    0.03    0.11
   5   3 -11    7.21    1.33
   5   3 -10    5.25    1.11
   5   3  -9    0.87    0.54
   5   3  -8    2.00    0.63
   5   3  -7    1.11    0.51
   5   3  -6    0.63    0.36
   5   3  -5    1.01    0.43
   5   3  -4   10.12    1.25
   5   3  -3    9.39    1.17
   5   3  -2    0.54    0.32
   5   3  -1    2.47    0.65
   5   3  -1    2.51    0.60
   5   3   0    1.26    0.53
   5   3   0    1.46    0.45
   5   3   1    0.76    0.40
   5   3   1    0.16    0.23
   5   3   1    0.32    0.25
   5   3   2    2.12    0.62
   5   3   2    1.18    0.41
   5   3   2    1.95    0.50
   5   3   3    1.48    0.46
   5   3   3    1.15    0.41
  -5  -3  -3    1.41    0.50
   5   3   4    0.65    0.36
  -5  -3  -4    0.86    0.47
   5   3   4    1.07    0.39
   5   3   5    2.81    0.62
   5   3   5    2.42    0.58
  -5  -3  -5    2.45    0.73
   5   3   6    9.48    1.09
   5   3   6    8.30    1.05
  -5  -3  -6    7.17    1.09
  -5  -3  -7    5.78    1.01
   5   3   7    5.65    0.90
   5   3   7    5.40    0.83
   5   3   8    1.15    0.45
   5   3   8    0.57    0.32
  -5  -3  -8    0.88    0.52
   5   3   9    1.82    0.56
   5   3   9    2.55    0.57
  -5  -3  -9    1.89    0.67
   5   3  10    1.83    0.60
  -5  -3 -10    1.51    0.63
  -5  -3 -11    1.02    0.53
   5   3  11    0.74    0.41
  -5  -3 -12    7.22    1.29
   5   3  12    8.97    1.36
  -5  -3 -13    0.43    0.53
   5   3  13    0.18    0.27
   5   3  14    0.28    0.37
   5   3  15    3.96    1.00
   5   4 -11    1.06    0.64
   5   4 -10    0.25    0.35
   5   4  -9    0.08    0.24
   5   4  -8    0.39    0.42
   5   4  -7    0.41    0.41
   5   4  -6   -0.25    0.35
   5   4  -5    2.03    0.66
   5   4  -4    4.51    0.92
   5   4  -3   19.12    1.78
   5   4  -2    0.06    0.21
   5   4  -1    8.32    1.13
   5   4   0    1.61    0.55
   5   4   1    2.66    0.64
   5   4   1    1.45    0.47
   5   4   2    8.23    1.10
   5   4   2    8.90    1.10
   5   4   2    8.82    1.09
   5   4   3    6.41    0.96
   5   4   3    5.25    0.85
   5   4   3    6.19    0.91
   5   4   4    5.05    0.86
   5   4   4    4.05    0.76
  -5  -4  -4    5.38    0.93
   5   4   5    8.12    1.03
  -5  -4  -5    8.47    1.15
   5   4   5    6.22    0.93
   5   4   6   22.70    1.69
  -5  -4  -6   21.50    1.83
   5   4   6   21.73    1.75
   5   4   7    8.73    1.04
  -5  -4  -7    6.43    1.04
   5   4   7    7.24    1.08
  -5  -4  -8    0.89    0.49
   5   4   8    1.07    0.35
   5   4   8    0.25    0.32
   5   4   9    8.88    1.23
  -5  -4  -9    8.75    1.27
  -5  -4 -10   14.18    1.61
   5   4  10   18.23    1.82
   5   4  11    0.14    0.29
  -5  -4 -11   -0.29    0.46
   5   4  12    5.78    1.13
  -5  -4 -12    4.48    1.08
  -5  -4 -13    1.55    0.71
   5   4  13    3.13    0.83
  -5  -4 -14    0.17    0.43
   5   4  14   -0.19    0.26
   5   4  15    0.28    0.28
   5   5  -9   -0.39    0.41
   5   5  -8    1.16    0.69
   5   5  -7    0.36    0.39
   5   5  -6    1.72    0.68
   5   5  -5    1.41    0.62
   5   5  -4    0.37    0.32
   5   5  -3    0.08    0.32
   5   5  -2    0.38    0.36
   5   5  -1    2.28    0.71
   5   5   0    7.65    1.15
   5   5   1    5.11    0.96
   5   5   2    0.92    0.44
   5   5   3    1.65    0.54
   5   5   3    0.51    0.35
   5   5   3    0.93    0.44
   5   5   4    2.25    0.60
   5   5   4    1.13    0.53
   5   5   4    2.92    0.74
   5   5   5    3.27    0.68
   5   5   5    2.50    0.66
  -5  -5  -5    3.86    0.80
   5   5   6    1.40    0.45
  -5  -5  -6    1.34    0.54
   5   5   6    1.25    0.48
   5   5   7    0.84    0.38
   5   5   7    0.00    0.24
  -5  -5  -7    0.91    0.52
  -5  -5  -8    4.10    0.83
   5   5   8    5.16    0.96
  -5  -5  -9   -0.20    0.37
   5   5   9    0.23    0.24
  -5  -5 -10   23.75    2.03
   5   5  10   19.50    1.93
   5   5  11    0.38    0.32
  -5  -5 -11    0.68    0.52
   5   5  12    2.83    0.80
  -5  -5 -12    2.96    0.83
   5   5  13    4.68    1.05
  -5  -5 -13    4.18    1.03
   5   5  14   -0.23    0.33
  -5  -5 -14    0.64    0.51
  -5  -5 -15   -0.82    0.69
   5   6  -8    1.18    0.61
   5   6  -7   -0.10    0.26
   5   6  -6    4.39    1.09
   5   6  -5   11.57    1.69
   5   6  -4    0.47    0.36
   5   6  -3    2.92    0.86
   5   6  -2    0.81    0.44
   5   6  -1    0.85    0.47
   5   6   0    7.02    1.19
   5   6   1    1.70    0.56
   5   6   2    3.47    0.82
   5   6   3    9.50    1.32
   5   6   4   22.31    1.83
   5   6   4   18.54    1.81
   5   6   4   19.54    1.87
   5   6   5    1.22    0.47
   5   6   5    0.64    0.41
   5   6   6    1.87    0.54
  -5  -6  -6    2.18    0.66
   5   6   6    2.06    0.67
   5   6   7    0.55    0.28
   5   6   7    1.62    0.57
   5   6   8    1.76    0.67
   5   6   9    1.70    0.58
   5   6  10    6.51    1.18
   5   6  11    7.33    1.28
   5   6  12   -0.04    0.44
   5   6  13    1.61    0.64
   5   6  14    2.91    0.85
   5   7  -6    2.40    0.84
   5   7  -5    2.22    0.85
   5   7  -4    0.02    0.20
   5   7  -3    0.67    0.45
   5   7  -2    1.52    0.67
   5   7  -1    0.23    0.28
   5   7   0    1.33    0.61
   5   7   1    0.16    0.33
   5   7   2    0.05    0.33
   5   7   3    1.16    0.56
   5   7   4    1.54    0.61
   5   7   4    0.91    0.50
   5   7   5    3.96    0.80
   5   7   5    3.15    0.85
   5   7   6    3.93    0.77
   5   7   6    5.47    1.08
   5   7   7   -0.02    0.30
   5   7   8   16.19    1.83
   5   7   9   -0.44    0.39
   5   7  10    7.83    1.32
   5   7  11    4.58    1.06
   5   7  12    0.62    0.38
   5   7  13    0.52    0.43
   5   8  -4    0.13    0.33
   5   8  -3    0.25    0.39
   5   8  -2    7.20    1.42
   5   8  -1   -0.70    0.53
   5   8   0    0.64    0.50
   5   8   1    2.88    0.86
   5   8   2    2.06    0.73
   5   8   3    0.62    0.49
   5   8   4    0.23    0.39
   5   8   5    0.11    0.36
   5   8   5   -0.09    0.32
   5   8   6    1.56    0.63
   5   8   7    0.56    0.39
   5   8   8    5.71    1.19
   5   8   9    2.40    0.77
   5   8  10   -1.43    0.67
   5   8  11    1.88    0.69
   5   8  12    0.07    0.27
   5   9  -1    0.93    0.59
   5   9   0    0.60    0.42
   5   9   1   -0.29    0.31
   5   9   2    3.12    0.92
   5   9   3    1.04    0.60
   5   9   4   -0.45    0.45
   5   9   5    0.28    0.42
   5   9   5   -0.23    0.32
   5   9   6    5.23    1.22
   5   9   7    3.64    0.97
   5   9   8   10.39    1.65
   5   9   9    7.29    1.41
   5   9  10    0.53    0.44
  -6   7   4    1.88    0.72
  -6   7   3    0.38    0.44
  -6   7   2    1.00    0.58
  -6   7   1    0.99    0.53
  -6   7   0   -0.51    0.47
  -6   6   7    0.26    0.43
   6  -6  -6    0.30    0.28
  -6   6   6   -0.59    0.46
   6  -6  -5    0.98    0.53
  -6   6   5    0.01    0.23
   6  -6  -4    3.99    0.97
  -6   6   4    5.44    1.14
  -6   6   3    0.66    0.47
  -6   6   2    1.11    0.58
  -6   6   1    3.72    0.92
  -6   6   0    0.82    0.53
  -6   6  -2    0.63    0.54
  -6   6  -3    0.50    0.43
  -6   6  -4    0.55    0.55
  -6   6  -5    1.75    0.67
  -6   5   9    3.52    1.00
  -6   5   8    0.41    0.49
   6  -5  -7    2.86    0.75
  -6   5   7    2.88    0.84
   6  -5  -6    1.34    0.52
  -6   5   6    0.76    0.58
   6  -5  -5    0.79    0.42
  -6   5   5    0.15    0.34
   6  -5  -4    5.95    1.13
  -6   5   4    5.36    1.04
   6  -5  -3    8.90    1.38
  -6   5   3    5.67    1.05
   6  -5  -2    0.17    0.30
  -6   5   2   -0.06    0.27
   6  -5  -1    1.57    0.60
  -6   5   1    1.56    0.59
  -6   5   0    5.43    1.00
  -6   5  -1    0.09    0.37
  -6   5  -2    9.56    1.54
  -6   5  -3   11.04    1.61
  -6   5  -4    0.60    0.48
  -6   5  -5    9.07    1.58
  -6   5  -6    4.48    1.17
  -6   5  -7    2.47    0.86
  -6   4  10    7.35    1.37
  -6   4   9   -0.06    0.36
   6  -4  -8    0.32    0.35
  -6   4   8    0.18    0.36
   6  -4  -7    0.52    0.34
  -6   4   7    1.60    0.66
   6  -4  -6    4.30    0.94
  -6   4   6    3.08    0.81
   6  -4  -5    0.85    0.42
  -6   4   5    1.68    0.60
   6  -4  -4    1.56    0.57
  -6   4   4    0.99    0.54
   6  -4  -3    6.32    1.09
  -6   4   3    7.15    1.13
   6  -4  -2    0.78    0.41
  -6   4   2    0.89    0.44
   6  -4  -1    1.29    0.50
  -6   4   1    0.60    0.38
   6  -4   0    6.31    1.14
  -6   4   0    4.84    0.89
   6  -4   1    2.52    0.75
  -6   4  -1    3.30    0.89
  -6   4  -2    0.48    0.44
   6  -4   2    0.38    0.37
  -6   4  -3    4.58    1.08
  -6   4  -4    0.16    0.37
  -6   4  -5    1.90    0.75
  -6   4  -6    0.10    0.28
  -6   4  -7    1.27    0.67
  -6   4  -8    0.64    0.56
  -6   3  10    4.66    1.09
   6  -3  -9    6.46    1.14
  -6   3   9    6.49    1.22
   6  -3  -8    0.99    0.47
  -6   3   8    0.56    0.45
   6  -3  -7    0.80    0.42
  -6   3   7    1.83    0.66
   6  -3  -6   10.57    1.42
  -6   3   6   10.80    1.44
   6  -3  -5    3.09    0.84
  -6   3   5    3.69    0.85
   6  -3  -4    0.11    0.17
  -6   3   4    0.54    0.36
   6  -3  -3    1.35    0.52
  -6   3   3    1.84    0.57
   6  -3  -2    1.36    0.53
  -6   3   2    1.89    0.53
   6  -3  -1    2.07    0.65
  -6   3   1    0.67    0.38
   6  -3   0   24.17    2.13
  -6   3   0   25.79    1.88
   6  -3   1   18.11    1.87
  -6   3  -1   17.75    1.94
   6  -3   2    0.75    0.42
  -6   3  -2    1.16    0.59
   6  -3   3   32.46    2.56
  -6   3  -3   27.24    2.45
   6  -3   4    3.30    0.84
  -6   3  -4    3.48    0.97
  -6   3  -5    0.54    0.51
  -6   3  -6    1.00    0.61
  -6   3  -7    2.21    0.85
  -6   3  -8    0.62    0.54
  -6   3  -9    2.00    0.83
  -6   2  10    0.87    0.52
   6  -2  -9    0.61    0.42
  -6   2   9   -0.17    0.36
   6  -2  -8    1.15    0.50
  -6   2   8    0.68    0.44
   6  -2  -7    0.06    0.25
  -6   2   7    0.30    0.37
   6  -2  -6   11.09    1.45
  -6   2   6   10.92    1.39
   6  -2  -5   14.13    1.63
  -6   2   5   19.58    1.82
   6  -2  -4   -0.32    0.32
  -6   2   4    0.88    0.43
   6  -2  -3    3.09    0.78
  -6   2   3    2.59    0.64
   6  -2  -2    2.72    0.73
  -6   2   2    2.54    0.64
   6  -2  -1    2.20    0.68
  -6   2   1    1.52    0.49
   6  -2   0    0.04    0.20
  -6   2   0    0.27    0.24
   6  -2   1    8.15    1.22
  -6   2  -1    9.91    1.45
  -6   2  -2   -0.30    0.43
   6  -2   2    0.29    0.33
   6  -2   3    2.20    0.69
  -6   2  -3    3.13    0.89
   6  -2   4    3.92    0.93
  -6   2  -4    2.80    0.87
   6  -2   5    7.21    1.22
  -6   2  -5    9.34    1.46
   6  -2   6   -0.49    0.40
  -6   2  -6    0.56    0.45
  -6   2  -7    4.63    1.13
  -6   2  -8    5.23    1.17
  -6   2  -9    0.13    0.36
  -6   2 -10    1.88    0.88
  -6   1  11    8.58    1.49
   6  -1 -10   -0.37    0.37
  -6   1  10   -0.18    0.38
   6  -1  -9    1.48    0.55
  -6   1   9    1.12    0.59
   6  -1  -8    3.95    0.88
  -6   1   8    5.93    1.13
   6  -1  -7    0.40    0.36
  -6   1   7    1.55    0.57
   6  -1  -6    0.56    0.40
  -6   1   6    1.35    0.55
   6  -1  -5    3.75    0.83
  -6   1   5    3.32    0.73
   6  -1  -4    0.18    0.31
  -6   1   4    0.16    0.28
   6  -1  -3    7.27    1.17
  -6   1   3    5.41    0.89
   6  -1  -2   44.42    2.81
  -6   1   2   41.32    2.26
   6  -1  -1   11.96    1.46
  -6   1   1   11.31    1.15
   6  -1   0    3.94    0.82
  -6   1   0    3.58    0.66
   6  -1   1   30.89    2.31
  -6   1  -1   27.54    2.34
   6  -1   2   -0.22    0.23
  -6   1  -2    0.04    0.30
   6  -1   3    1.23    0.53
  -6   1  -3    0.83    0.57
   6  -1   4   -0.26    0.28
  -6   1  -4    0.11    0.39
   6  -1   5    7.91    1.22
  -6   1  -5    6.22    1.19
   6  -1   6    2.73    0.73
  -6   1  -6    1.63    0.76
  -6   1  -7    9.15    1.48
   6  -1   7    9.65    1.34
  -6   1  -8    4.37    1.08
  -6   1  -9    3.91    1.07
  -6   1 -10    8.12    1.51
  -6   1 -11    3.07    1.03
   6   0 -11    2.96    0.82
   6   0 -10    0.75    0.49
  -6   0  10    0.94    0.64
   6   0  -9   -0.53    0.35
  -6   0   9    0.00    0.25
   6   0  -8   11.01    1.53
  -6   0   8   13.77    1.67
   6   0  -7    7.32    1.17
  -6   0   7    7.28    1.18
   6   0  -6    0.43    0.42
  -6   0   6    0.05    0.26
   6   0  -5    2.32    0.66
  -6   0   5    2.92    0.72
   6   0  -4    1.20    0.48
  -6   0   4    0.96    0.44
   6   0  -3   -0.19    0.25
  -6   0   3    0.30    0.30
   6   0  -2    4.90    0.95
  -6   0   2    6.30    0.90
   6   0  -1   29.72    2.25
  -6   0   1   33.92    1.90
   6   0   0    0.51    0.29
   6   0   1   10.12    1.32
   6   0   2    7.84    1.17
  -6   0  -2    5.23    1.07
   6   0   3    2.87    0.72
  -6   0  -3    2.22    0.77
   6   0   4    2.57    0.71
  -6   0  -4    2.74    0.83
   6   0   5    7.91    1.18
  -6   0  -5    4.96    1.04
   6   0   6    6.00    1.05
  -6   0  -6    4.04    1.01
  -6   0  -7    2.71    0.90
   6   0   7    3.15    0.77
   6   0   8    8.91    1.30
  -6   0  -8    6.28    1.28
  -6   0  -9   10.10    1.59
  -6   0 -10    0.91    0.55
  -6   0 -11    2.48    0.92
  -6   0 -12    1.00    0.77
   6   1 -11    1.71    0.67
   6   1 -10    4.56    1.02
   6   1  -9    0.62    0.43
   6   1  -8    1.46    0.66
   6   1  -7   10.16    1.43
   6   1  -6   -0.43    0.35
  -6  -1   6    0.08    0.22
   6   1  -5    4.81    0.99
  -6  -1   5    3.03    0.74
   6   1  -4   12.45    1.52
  -6  -1   4   14.14    1.45
   6   1  -3    0.62    0.48
  -6  -1   3    0.87    0.37
   6   1  -2    3.70    0.86
  -6  -1   2    4.83    0.77
   6   1  -1   26.66    2.12
  -6  -1   1   30.02    1.79
   6   1   0   -0.30    0.34
   6   1   1    1.47    0.59
   6   1   2    1.78    0.64
  -6  -1  -2    1.75    0.63
   6   1   3   13.44    1.50
  -6  -1  -3   10.97    1.50
   6   1   4    1.54    0.55
  -6  -1  -4    1.10    0.62
   6   1   5   12.24    1.43
  -6  -1  -5   11.68    1.57
   6   1   6    0.72    0.42
  -6  -1  -6    0.01    0.36
  -6  -1  -7    3.08    0.93
   6   1   7    2.27    0.64
   6   1   8   23.87    2.01
  -6  -1  -8   21.57    2.18
   6   1   8   22.02    1.80
   6   1   9    7.24    1.15
   6   1   9    6.00    0.98
  -6  -1  -9    5.58    1.18
  -6  -1 -10    1.22    0.71
   6   1  10   -0.08    0.27
  -6  -1 -11    0.08    0.51
   6   1  11    1.54    0.53
  -6  -1 -12    1.66    0.80
   6   1  12    1.46    0.56
   6   1  13    0.51    0.40
   6   1  14    0.12    0.31
   6   2 -11    0.14    0.21
   6   2 -10    5.21    1.13
   6   2  -9    1.15    0.54
   6   2  -8   -0.04    0.29
   6   2  -7    8.17    1.35
   6   2  -6    0.92    0.43
   6   2  -5    1.24    0.53
   6   2  -4    9.17    1.35
   6   2  -3   21.86    2.04
   6   2  -2    1.01    0.48
   6   2  -1   14.66    1.61
   6   2   0    1.86    0.63
   6   2   1    0.61    0.37
   6   2   2   11.38    1.35
   6   2   3   17.45    1.68
  -6  -2  -3   18.82    1.92
   6   2   4    6.27    1.03
  -6  -2  -4    4.84    0.99
  -6  -2  -5    5.44    1.08
   6   2   5    7.64    0.97
   6   2   5    7.53    1.13
   6   2   6    9.62    1.13
   6   2   6    7.07    1.06
  -6  -2  -6    7.55    1.26
   6   2   7    8.16    1.07
   6   2   7    7.28    1.09
  -6  -2  -7    9.14    1.42
  -6  -2  -8    3.09    0.88
   6   2   8    2.54    0.68
   6   2   8    2.66    0.66
   6   2   9    4.18    0.83
   6   2   9    3.62    0.81
  -6  -2  -9    4.54    1.08
   6   2  10    0.46    0.38
  -6  -2 -10   -0.06    0.53
   6   2  10    0.30    0.23
  -6  -2 -11    0.60    0.65
   6   2  11    3.06    0.79
  -6  -2 -12    4.93    1.19
   6   2  12    7.15    1.25
  -6  -2 -13    1.83    0.85
   6   2  13    2.64    0.80
   6   2  14    0.03    0.29
   6   3  -6    6.48    1.23
   6   3  -6    5.87    1.08
   6   3  -5    0.25    0.37
   6   3  -5    0.00    0.27
   6   3  -4    4.62    1.01
   6   3  -4    5.48    0.97
   6   3  -3   31.35    2.48
   6   3  -3   32.39    2.24
   6   3  -2    0.57    0.37
   6   3  -2   -0.59    0.33
   6   3  -1    1.70    0.67
   6   3  -1    2.50    0.60
   6   3   0   -0.16    0.30
   6   3   0   -0.19    0.18
   6   3   1    2.32    0.67
   6   3   1    2.67    0.58
   6   3   2   -0.07    0.25
   6   3   2    0.01    0.19
   6   3   2    0.40    0.26
   6   3   3   18.22    1.72
   6   3   3   16.61    1.42
   6   3   4    1.79    0.60
   6   3   4    3.75    0.70
  -6  -3  -4    1.97    0.70
   6   3   5    0.39    0.32
   6   3   5    0.97    0.38
  -6  -3  -5    0.18    0.42
   6   3   6   39.32    2.49
  -6  -3  -6   39.99    2.79
   6   3   6   44.13    2.49
   6   3   7   10.34    1.28
   6   3   7   11.61    1.33
  -6  -3  -7    9.58    1.42
   6   3   8   -0.71    0.38
   6   3   8   -0.49    0.34
  -6  -3  -8    0.18    0.38
   6   3   9    0.40    0.21
  -6  -3  -9    0.13    0.38
   6   3   9   -0.16    0.23
   6   3  10    0.24    0.27
  -6  -3 -10    0.75    0.56
  -6  -3 -11    0.67    0.57
   6   3  11   -0.21    0.28
  -6  -3 -12   -0.06    0.43
   6   3  12    0.56    0.39
  -6  -3 -13    2.39    0.92
   6   3  13    2.70    0.81
  -6  -3 -14    3.35    1.08
   6   3  14    1.44    0.62
   6   4 -10    2.18    0.76
   6   4  -9    2.74    0.86
   6   4  -8    0.48    0.36
   6   4  -7    1.36    0.66
   6   4  -6    3.64    0.94
   6   4  -5    5.47    1.04
   6   4  -4    4.27    0.95
   6   4  -3   18.95    1.85
   6   4  -2    3.78    0.88
   6   4  -2    2.45    0.71
   6   4  -1    0.89    0.50
   6   4  -1    0.89    0.44
   6   4   0   13.15    1.59
   6   4   0   13.81    1.45
   6   4   1   11.57    1.47
   6   4   1   11.68    1.32
   6   4   1    8.15    1.11
   6   4   2    0.37    0.27
   6   4   2    0.03    0.26
   6   4   2    0.72    0.34
   6   4   3    6.58    1.08
   6   4   3    7.78    1.05
   6   4   4    5.15    0.94
   6   4   4    4.15    0.79
   6   4   5    3.21    0.74
   6   4   5    4.91    0.87
  -6  -4  -5    3.81    0.96
   6   4   6    8.22    1.14
   6   4   6    9.20    1.19
  -6  -4  -6    8.30    1.31
   6   4   7   16.01    1.57
   6   4   7   13.90    1.51
  -6  -4  -7   11.86    1.55
   6   4   8    1.15    0.52
   6   4   8    0.12    0.26
  -6  -4  -8    0.41    0.48
   6   4   9    2.37    0.65
  -6  -4  -9    2.44    0.79
  -6  -4 -10    4.34    1.04
   6   4  10    5.37    1.07
   6   4  11    0.40    0.34
  -6  -4 -11   -0.06    0.43
  -6  -4 -12    0.32    0.56
   6   4  12    1.39    0.57
  -6  -4 -13   -0.13    0.51
   6   4  13    0.96    0.55
  -6  -4 -14    1.16    0.76
   6   5  -8    2.23    0.82
   6   5  -7    0.63    0.43
   6   5  -6    2.49    0.80
   6   5  -5   10.20    1.56
   6   5  -4    0.52    0.39
   6   5  -3    1.88    0.68
   6   5  -2   -0.62    0.42
   6   5  -1    1.60    0.56
   6   5   0    0.67    0.49
   6   5   0    0.79    0.42
   6   5   1   21.12    2.02
   6   5   1   23.73    2.03
   6   5   2    2.14    0.67
   6   5   2    2.70    0.72
   6   5   2    1.21    0.48
   6   5   3    0.49    0.40
   6   5   3   -0.22    0.30
   6   5   3    0.14    0.17
   6   5   4   20.37    1.88
   6   5   4   20.77    1.86
   6   5   5    1.51    0.56
   6   5   5    2.21    0.60
   6   5   6    0.20    0.27
   6   5   6    0.92    0.44
  -6  -5  -6    1.31    0.61
   6   5   7    0.63    0.39
   6   5   7    0.28    0.30
  -6  -5  -7    0.38    0.43
   6   5   8    3.31    0.77
  -6  -5  -8    2.79    0.83
   6   5   9    0.28    0.33
  -6  -5  -9    0.26    0.38
   6   5  10    2.83    0.79
  -6  -5 -10    2.87    0.90
  -6  -5 -11    6.79    1.29
   6   5  11    7.70    1.34
   6   5  12    0.61    0.39
  -6  -5 -12    1.25    0.71
   6   5  13    2.52    0.83
  -6  -5 -13    1.48    0.70
  -6  -5 -14    2.65    0.96
   6   6  -7    2.27    0.82
   6   6  -6    4.99    1.14
   6   6  -5    8.88    1.55
   6   6  -4   -0.09    0.34
   6   6  -3    2.15    0.75
   6   6  -2    3.57    0.93
   6   6  -1    1.32    0.62
   6   6   0    0.40    0.31
   6   6   1   10.51    1.44
   6   6   2    9.03    1.34
   6   6   2    7.56    1.17
   6   6   3    2.58    0.73
   6   6   3    2.30    0.74
   6   6   3    2.91    0.73
   6   6   4   11.92    1.46
   6   6   4   13.19    1.59
   6   6   5   14.50    1.58
   6   6   5   10.75    1.43
   6   6   6    0.08    0.23
   6   6   6    0.04    0.16
   6   6   7    1.20    0.54
   6   6   8    1.88    0.68
   6   6   9    0.76    0.42
   6   6  10    0.96    0.50
   6   6  11    1.30    0.59
   6   6  12    5.54    1.22
   6   7  -5    2.89    0.93
   6   7  -4    0.00    0.20
   6   7  -3   -0.71    0.57
   6   7  -2    1.41    0.67
   6   7  -1    7.34    1.32
   6   7   0    0.54    0.43
   6   7   1   -0.44    0.43
   6   7   2   10.12    1.53
   6   7   3    2.17    0.72
   6   7   3    0.19    0.45
   6   7   3    1.20    0.54
   6   7   4    3.57    0.85
   6   7   4    4.65    1.04
   6   7   4    3.83    0.95
   6   7   5    2.00    0.66
   6   7   5    2.62    0.82
   6   7   6    2.41    0.75
   6   7   7   -0.61    0.46
   6   7   8    1.34    0.59
   6   7   9    0.00    0.08
   6   7  10    0.48    0.34
   6   7  11    3.76    0.97
   6   8  -2    0.33    0.42
   6   8  -1   10.42    1.70
   6   8   0    2.93    0.91
   6   8   1   -0.60    0.54
   6   8   2    9.30    1.57
   6   8   3    3.50    1.01
   6   8   3    3.53    0.94
   6   8   4   -0.68    0.44
   6   8   4   -0.21    0.44
   6   8   4   -0.14    0.34
   6   8   5    4.05    1.07
   6   8   6    4.10    1.04
   6   8   7    0.62    0.41
   6   8   8    0.93    0.56
   6   8   9    4.54    1.08
   6   8  10    5.65    1.21
   6   9   3    0.27    0.41
   6   9   4   -0.69    0.47
   6   9   4   -0.15    0.22
   6   9   5    2.14    0.82
   6   9   6    1.54    0.64
   7  -5  -6    8.50    1.41
   7  -5  -5   -0.33    0.33
  -7   5   5    1.07    0.58
   7  -5  -4    3.74    0.97
  -7   5   4    1.21    0.67
   7  -5  -3    9.50    1.52
   7  -5  -2   -0.41    0.42
  -7   5  -3    0.65    0.58
   7  -4  -7   -1.01    0.50
  -7   4   7    0.13    0.35
   7  -4  -6    0.46    0.51
  -7   4   6    1.96    0.72
   7  -4  -5    1.74    0.66
  -7   4   5    1.38    0.64
   7  -4  -4    0.49    0.39
  -7   4   4   -0.01    0.22
   7  -4  -3    0.43    0.33
   7  -4  -2    1.47    0.61
   7  -4  -1   -0.43    0.41
   7  -4   0    1.57    0.65
   7  -4   1    5.59    1.17
   7  -4   2    2.02    0.75
  -7   4  -2    0.96    0.66
  -7   4  -3    0.33    0.52
  -7   4  -4   -0.36    0.61
  -7   4  -5   -0.22    0.51
   7  -3  -8   13.06    1.72
  -7   3   8   13.66    1.82
   7  -3  -7   -0.14    0.33
  -7   3   7    1.18    0.58
   7  -3  -6    6.04    1.15
  -7   3   6    5.20    1.06
   7  -3  -5   10.34    1.52
  -7   3   5   12.66    1.60
   7  -3  -4   -0.42    0.38
  -7   3   4   -0.55    0.32
   7  -3  -3    0.20    0.36
   7  -3  -2    1.28    0.60
   7  -3  -1    0.35    0.33
   7  -3   0    2.55    0.78
   7  -3   1    5.10    1.14
   7  -3   2    4.28    1.03
  -7   3  -2    5.12    1.22
   7  -3   3    0.33    0.28
  -7   3  -3    0.35    0.45
   7  -3   4    1.82    0.71
  -7   3  -4    0.06    0.37
  -7   3  -5    0.07    0.46
  -7   3  -6   -1.15    0.71
   7  -2  -9   -0.22    0.23
   7  -2  -8    2.73    0.83
  -7   2   8    2.91    0.87
   7  -2  -7    1.52    0.61
  -7   2   7    1.51    0.61
   7  -2  -6   -0.23    0.39
  -7   2   6   -0.05    0.32
   7  -2  -5    5.56    1.11
  -7   2   5    5.53    1.04
   7  -2  -4    2.52    0.74
  -7   2   4    1.02    0.49
   7  -2  -3    0.73    0.51
   7  -2  -2    0.80    0.49
   7  -2  -1    1.65    0.65
   7  -2   0   -0.31    0.39
   7  -2   1    0.21    0.32
  -7   2  -2    4.72    1.13
   7  -2   2    4.07    0.97
   7  -2   3    0.92    0.54
  -7   2  -3    0.24    0.41
   7  -2   4    0.34    0.38
  -7   2  -4   -0.82    0.69
  -7   2  -5    3.67    1.06
   7  -2   5    4.46    1.06
   7  -2   6    1.92    0.73
  -7   2  -6    2.03    0.87
  -7   2  -7    0.56    0.50
   7  -1  -9    1.55    0.61
  -7   1   9    1.67    0.78
   7  -1  -8    2.54    0.76
  -7   1   8    3.69    0.95
   7  -1  -7    6.66    1.22
  -7   1   7    4.60    0.99
   7  -1  -6   -0.07    0.26
  -7   1   6    0.87    0.39
   7  -1  -5    0.40    0.30
  -7   1   5    0.89    0.48
   7  -1  -4    1.60    0.63
  -7   1   4    1.68    0.58
   7  -1  -3    0.44    0.39
   7  -1  -2    0.01    0.22
   7  -1  -1   11.73    1.58
   7  -1   0    8.14    1.31
   7  -1   1    0.64    0.47
   7  -1   2    0.49    0.44
   7  -1   3    0.10    0.32
  -7   1  -3    0.14    0.45
   7  -1   4    0.43    0.37
  -7   1  -4   -0.72    0.52
   7  -1   5    0.35    0.39
  -7   1  -5    0.41    0.48
   7  -1   6    2.90    0.86
  -7   1  -6    0.89    0.58
   7  -1   7    1.09    0.56
  -7   1  -7    0.39    0.52
  -7   1  -8    0.61    0.61
   7   0  -9    0.93    0.49
  -7   0   9   -1.03    0.59
   7   0  -8    0.23    0.37
  -7   0   8    0.25    0.36
   7   0  -7    2.77    0.84
  -7   0   7    2.97    0.80
   7   0  -6    0.81    0.43
  -7   0   6    0.47    0.39
   7   0  -5    0.80    0.49
  -7   0   5    1.39    0.53
   7   0  -4    0.51    0.44
   7   0  -3    0.98    0.49
   7   0  -2    0.11    0.28
   7   0  -1    3.04    0.81
   7   0   0    8.38    1.32
   7   0   1    0.22    0.39
   7   0   2   -0.50    0.37
   7   0   3    1.44    0.56
  -7   0  -3    0.85    0.61
  -7   0  -4   -0.01    0.42
   7   0   4   -0.71    0.41
   7   0   5    2.03    0.70
  -7   0  -5    2.80    0.91
   7   0   6    1.90    0.65
  -7   0  -6    1.70    0.81
   7   0   7    0.68    0.52
  -7   0  -7   -0.34    0.48
   7   0   8    1.56    0.63
  -7   0  -8    0.73    0.65
  -7   0  -9    4.05    1.16
   7   1  -8    1.69    0.68
   7   1  -7    2.07    0.75
   7   1  -6    2.96    0.88
   7   1  -5   -0.19    0.25
   7   1  -4    0.32    0.28
   7   1  -3    6.65    1.19
   7   1  -2    4.69    1.02
   7   1  -1    3.98    0.92
   7   1   0    2.56    0.74
   7   1   1    2.93    0.78
   7   1   2    0.01    0.27
   7   1   3    1.90    0.65
  -7  -1  -3    1.94    0.80
   7   1   4    4.77    0.99
  -7  -1  -4    5.34    1.18
   7   1   5    0.08    0.19
  -7  -1  -5    0.48    0.56
  -7  -1  -6   -0.15    0.47
   7   1   6    0.71    0.43
   7   1   7    0.60    0.44
  -7  -1  -7    0.49    0.58
   7   1   8    0.46    0.39
  -7  -1  -8    0.04    0.48
   7   1   9    3.43    0.86
  -7  -1  -9    0.66    0.62
   7   1  10    1.32    0.58
  -7  -1 -10    3.37    1.03
   7   2  -7    0.36    0.35
   7   2  -6   -0.72    0.49
   7   2  -5    1.30    0.63
   7   2  -4    0.36    0.33
   7   2  -3    1.40    0.65
   7   2  -2    4.27    0.99
   7   2  -1    0.62    0.46
   7   2   0   -0.21    0.31
   7   2   1    0.09    0.30
   7   2   2    0.30    0.33
   7   2   3    8.13    1.30
   7   2   4    4.16    0.95
  -7  -2  -4    3.30    0.98
  -7  -2  -5    0.99    0.74
   7   2   5    0.19    0.37
   7   2   6    0.45    0.35
  -7  -2  -6    3.24    1.01
   7   2   7    2.81    0.81
  -7  -2  -7    1.57    0.78
   7   2   8    0.07    0.29
  -7  -2  -8   -0.20    0.51
   7   2   9    0.04    0.29
  -7  -2  -9   -0.21    0.50
  -7  -2 -10    1.13    0.71
  -7  -2 -11    0.54    0.58
   7   3  -6    2.45    0.83
   7   3  -5    7.15    1.35
   7   3  -4    1.37    0.67
   7   3  -3    7.28    1.33
   7   3  -2    7.85    1.36
   7   3  -1    2.46    0.79
   7   3   0    0.20    0.33
   7   3   1   -0.18    0.22
   7   3   2    1.22    0.55
   7   3   3   -0.08    0.36
   7   3   4    2.20    0.67
  -7  -3  -5    2.86    0.93
   7   3   5    1.45    0.51
   7   3   6    0.45    0.39
  -7  -3  -6   -0.34    0.52
   7   3   7    4.17    0.90
  -7  -3  -7    5.42    1.22
   7   3   8    2.53    0.74
  -7  -3  -8    2.63    0.93
   7   3   9   -0.55    0.32
  -7  -3  -9   -0.63    0.64
  -7  -3 -10    0.39    0.57
  -7  -3 -11    0.32    0.60
   7   4  -5    2.66    0.89
   7   4  -4    1.98    0.76
   7   4  -3    1.43    0.71
   7   4  -2    1.55    0.72
   7   4  -1    0.90    0.50
   7   4   0    0.10    0.33
   7   4   1    6.47    1.19
   7   4   2    0.40    0.38
   7   4   3    0.76    0.42
   7   4   4    0.86    0.44
   7   4   5    1.78    0.61
  -7  -4  -6   -0.07    0.40
   7   4   6    0.05    0.28
   7   4   7    2.71    0.79
  -7  -4  -7    1.17    0.74
  -7  -4  -8    6.47    1.32
   7   4   8    5.52    1.01
  -7  -4  -9    3.50    1.04
   7   4  10    5.31    1.05
  -7  -4 -10    4.88    1.19
  -7  -4 -11    1.34    0.77
   7   4  11    0.13    0.20
  -7  -4 -12    0.39    0.64
   7   4  12    1.02    0.51
   7   5  -4    1.67    0.72
   7   5  -3    1.01    0.55
   7   5  -2   -0.06    0.33
   7   5  -1    0.91    0.52
   7   5   0    0.77    0.42
   7   5   1    2.61    0.79
   7   5   2    3.69    0.92
   7   5   3    2.87    0.80
   7   5   4    0.12    0.36
   7   5   5    0.62    0.37
   7   5   6    0.91    0.43
  -7  -5  -7   -0.30    0.49
   7   5   7   -0.30    0.34
   7   5   7   -0.45    0.38
   7   5   8    0.05    0.21
  -7  -5  -8    0.41    0.55
   7   5   9    0.89    0.45
  -7  -5  -9   -1.11    0.67
   7   5  10    0.93    0.54
  -7  -5 -10   -0.18    0.46
   7   5  11    0.53    0.36
  -7  -5 -11    1.71    0.81
   7   5  12    7.15    1.32
  -7  -5 -12    5.34    1.31
   7   6  -2   -0.63    0.45
   7   6  -2   -0.30    0.31
   7   6  -1    2.96    0.86
   7   6  -1    1.02    0.52
   7   6   0    0.64    0.47
   7   6   0   -0.54    0.37
   7   6   1    1.14    0.55
   7   6   1    2.20    0.72
   7   6   2    3.91    0.99
   7   6   2    2.68    0.78
   7   6   3    2.74    0.80
   7   6   3    2.78    0.78
   7   6   4   -0.52    0.46
   7   6   4   -0.23    0.24
   7   6   5    4.98    1.01
   7   6   5    4.90    1.03
   7   6   6    2.51    0.76
   7   6   6    1.80    0.66
   7   6   7    0.92    0.44
   7   6   8    5.95    1.17
   7   6   9    0.61    0.38
   7   6  10    0.01    0.18
   7   6  11    1.99    0.77
   7   7  -3   -0.57    0.43
   7   7  -2   -0.69    0.45
   7   7  -1    2.17    0.73
   7   7   0    0.97    0.58
   7   7   0   -0.13    0.26
   7   7   1    0.56    0.49
   7   7   1    0.58    0.43
   7   7   2    0.14    0.25
   7   7   2   -0.46    0.37
   7   7   2    0.23    0.23
   7   7   3    2.35    0.76
   7   7   3    3.65    0.91
   7   7   3    2.40    0.73
   7   7   4    1.54    0.61
   7   7   4    2.23    0.71
   7   7   5    0.44    0.30
   7   7   5   -0.03    0.12
   7   7   6    1.27    0.58
   7   7   7   -0.35    0.37
   7   7   8   -0.46    0.35
   7   7   9    1.13    0.54
   7   8   1    0.42    0.47
   7   8   2    0.58    0.42
   7   8   2    0.25    0.27
   7   8   3    2.47    0.83
   7   8   3    2.71    0.89
   7   8   3    2.52    0.79
   7   8   4   -0.11    0.37
   7   8   4    0.16    0.22
   7   8   5    0.97    0.52
   7   8   6    5.51    1.17
   8  -1  -1    5.96    1.22
   8  -1   0    5.10    1.16
   8  -1   1    1.98    0.76
   8   0  -2   -0.68    0.48
   8   0  -1   -0.73    0.46
   8   0   0    3.02    0.87
   8   0   1    4.05    1.01
   8   0   2   -0.06    0.26
   8   0   3    2.30    0.75
   8   0   4    0.68    0.46
  -8   0  -4    0.68    0.70
   8   0   5   -0.78    0.45
   8   1  -2    1.19    0.63
   8   1  -1   -0.11    0.35
   8   1   0    3.45    0.93
   8   1   1    4.41    1.08
   8   1   2    0.51    0.44
   8   1   3    0.64    0.38
   8   1   4    2.11    0.79
   8   1   5    2.14    0.82
  -8  -1  -5    1.68    0.77
   8   1   6   -1.15    0.58
   8   1   7    1.11    0.62
   8   2  -2    1.75    0.71
   8   2  -1    2.64    0.86
   8   2   0   -0.24    0.38
   8   2   1    1.56    0.70
   8   2   2    1.09    0.53
   8   2   3    0.53    0.46
   8   2   4    5.96    1.26
   8   2   5    2.19    0.78
  -8  -2  -5    1.75    0.84
   8   2   6    0.39    0.33
  -8  -2  -6    0.15    0.54
   8   2   7    0.31    0.35
   8   2   8    0.45    0.36
   8   2   9    1.52    0.68
   8   3  -1    2.49    0.84
   8   3   0   -0.21    0.33
   8   3   1    0.97    0.52
   8   3   2    0.14    0.26
   8   3   3    0.54    0.52
   8   3   4    1.25    0.57
   8   3   5    3.23    0.97
   8   3   6    1.76    0.67
  -8  -3  -6    2.68    1.01
   8   3   7   -0.12    0.29
  -8  -3  -7    0.01    0.51
   8   3   8    2.96    0.83
   8   4   1   -0.58    0.42
   8   4   2    5.71    1.17
   8   4   3    0.84    0.50
   8   4   4   -0.67    0.46
   8   4   5    2.08    0.72
   8   4   6    1.47    0.60
  -8  -4  -7    1.11    0.71
   8   4   7    3.01    0.86
  -8  -4  -8    0.89    0.73
   8   5   2    1.34    0.66
   8   5   3    1.76    0.65
   8   5   4   -0.33    0.46
   8   5   5    0.52    0.43
   8   5   6    2.37    0.81
  -8  -5  -8    0.22    0.49
   8   6   4   -0.01    0.18
   8   6   5   -0.54    0.47
   0   0   0    0.00    0.00
;
_shelx_hkl_checksum     16096
_shelx_res_file
;
TITL 1 in P-1
CELL 0.71073 6.5825 9.0574 13.9842 74.214 84.690 82.303
ZERR    2.00 0.0005 0.0012  0.0012  0.001  0.002  0.001
LATT 1
SFAC C  H  Co N  O
UNIT 34  22  2  14  8
SIZE 0.2 0.18 0.15
TEMP 20.0
L.S. 60
ACTA
BOND $H
CONF
EQIV $1 1+X,-1+Y,-1+Z
HTAB O3 N7_$1
WGHT    0.017200    0.031900
FVAR       0.12632
CO1   3    0.368552    0.426481    0.653785    11.00000    0.01552    0.02823 =
         0.02116   -0.01416    0.00370   -0.00450
N1    4    0.233547    0.576982    0.836209    11.00000    0.01515    0.02726 =
         0.01915   -0.01243    0.00415   -0.00249
N2    4    0.374604    0.516180    0.776726    11.00000    0.01520    0.02197 =
         0.01922   -0.01015    0.00287   -0.00145
N3    4    0.548184    0.618232    0.869739    11.00000    0.01552    0.02842 =
         0.02265   -0.01317    0.00387   -0.00468
N4    4    0.930063    0.503892    0.741265    11.00000    0.01583    0.02955 =
         0.01942   -0.01501    0.00248   -0.00409
AFIX  43
H4    2    0.983197    0.543438    0.781125    11.00000   -1.20000
AFIX   0
N5    4    1.036908    0.444538    0.668894    11.00000    0.01204    0.02421 =
         0.02454   -0.01118    0.00533   -0.00285
N6    4    0.701947    0.425899    0.668827    11.00000    0.01590    0.02655 =
         0.01886   -0.01291    0.00093   -0.00386
N7    4    0.056210    0.855317    1.109314    11.00000    0.03110    0.02933 =
         0.02526   -0.01618    0.00445   -0.00217
O1    5    0.353442    0.314042    0.549253    11.00000    0.02450    0.02338 =
         0.01828   -0.01199    0.00661   -0.00645
O2    5    0.637661    0.358472    0.449958    11.00000    0.02013    0.02054 =
         0.02473   -0.00956    0.00157   -0.00647
O3    5    0.839311   -0.012844    0.234001    11.00000    0.02666    0.04138 =
         0.04325   -0.02910    0.01613   -0.00916
H3    2    0.917068   -0.070805    0.199928    11.00000   -1.50000
O4    5    0.628031   -0.188774    0.239091    11.00000    0.02997    0.02557 =
         0.02574   -0.01465    0.00393   -0.00572
C1    1    0.557577    0.543808    0.799463    11.00000    0.01830    0.02151 =
         0.01579   -0.00838    0.00142   -0.00212
C2    1    0.342418    0.636793    0.890611    11.00000    0.01909    0.02545 =
         0.01812   -0.00953    0.00031   -0.00629
C3    1    0.733189    0.491144    0.740503    11.00000    0.01485    0.01994 =
         0.01816   -0.00758    0.00038   -0.00095
C4    1    0.891763    0.399738    0.627714    11.00000    0.01722    0.02192 =
         0.02565   -0.01377    0.00243    0.00044
AFIX  43
H4A   2    0.918301    0.354217    0.575054    11.00000   -1.20000
AFIX   0
C5    1   -0.051521    0.782900    1.063047    11.00000    0.02044    0.03816 =
         0.02743   -0.01540    0.01001   -0.00449
AFIX  43
H5    2   -0.190852    0.779286    1.080699    11.00000   -1.20000
AFIX   0
C6    1    0.034722    0.713973    0.990878    11.00000    0.02103    0.04180 =
         0.02740   -0.02106    0.00557   -0.00300
AFIX  43
H6    2   -0.046061    0.666221    0.959828    11.00000   -1.20000
AFIX   0
C7    1    0.243084    0.715438    0.964072    11.00000    0.02462    0.02287 =
         0.01711   -0.01084    0.00099    0.00116
C8    1    0.353612    0.789167    1.013033    11.00000    0.01689    0.04394 =
         0.03428   -0.02206    0.00313   -0.00363
AFIX  43
H8    2    0.493764    0.792333    0.997736    11.00000   -1.20000
AFIX   0
C9    1    0.257326    0.857848    1.084243    11.00000    0.03059    0.03660 =
         0.03220   -0.02387    0.00233   -0.00855
AFIX  43
H9    2    0.334222    0.907489    1.115890    11.00000   -1.20000
AFIX   0
C10   1    0.475475    0.295211    0.477318    11.00000    0.01560    0.01615 =
         0.02259   -0.00445   -0.00003    0.00150
C11   1    0.666760   -0.071465    0.260744    11.00000    0.02171    0.02648 =
         0.01613   -0.00694   -0.00061   -0.00143
C12   1    0.418872    0.186692    0.422419    11.00000    0.01941    0.02330 =
         0.01263   -0.00955    0.00076   -0.00604
C13   1    0.564875    0.121206    0.362468    11.00000    0.01575    0.02539 =
         0.01925   -0.00933    0.00680   -0.01089
AFIX  43
H13   2    0.697267    0.149910    0.352255    11.00000   -1.20000
AFIX   0
C14   1    0.511717    0.012642    0.317931    11.00000    0.02466    0.01903 =
         0.01707   -0.00842    0.00401   -0.00365
C15   1    0.311219   -0.022719    0.328550    11.00000    0.02448    0.02633 =
         0.02593   -0.01612    0.00185   -0.00750
AFIX  43
H15   2    0.276085   -0.094555    0.298245    11.00000   -1.20000
AFIX   0
C16   1    0.163099    0.046995    0.383360    11.00000    0.02051    0.03764 =
         0.03320   -0.01888    0.00250   -0.00652
AFIX  43
H16   2    0.027647    0.025689    0.388047    11.00000   -1.20000
AFIX   0
C17   1    0.218916    0.149698    0.431598    11.00000    0.02451    0.02720 =
         0.02154   -0.01342    0.00480    0.00246
AFIX  43
H17   2    0.120591    0.194305    0.470646    11.00000   -1.20000
AFIX   0
HKLF 4
REM  1 in P-1
REM R1 =  0.0608 for    2338 Fo > 4sig(Fo)  and  0.1049 for all    3507 data
REM    265 parameters refined using      0 restraints
END
WGHT      0.0172      0.0319
REM Highest difference peak  0.494,  deepest hole -0.592,  1-sigma level  0.111
Q1    1   0.3700  0.3790  0.5790  11.00000  0.05    0.49
Q2    1   0.4840  0.3940  0.7198  11.00000  0.05    0.46
Q3    1   0.6493  0.5306  0.7555  11.00000  0.05    0.45
Q4    1   0.5013  0.1482  0.4023  11.00000  0.05    0.44
Q5    1   0.2914  0.6695  0.9335  11.00000  0.05    0.40
Q6    1   0.5881 -0.0296  0.2940  11.00000  0.05    0.40
Q7    1   0.7576  0.0485  0.2395  11.00000  0.05    0.39
Q8    1   0.6907  0.5907  0.9032  11.00000  0.05    0.37
Q9    1   0.3504  0.2253  0.4024  11.00000  0.05    0.37
Q10   1   0.9856 -0.1443  0.1763  11.00000  0.05    0.37
Q11   1   0.4734  0.8065  0.8585  11.00000  0.05    0.37
Q12   1   0.9485 -0.0999  0.3014  11.00000  0.05    0.36
Q13   1   0.7675  0.3536  0.5195  11.00000  0.05    0.36
Q14   1   0.9174 -0.0022  0.3157  11.00000  0.05    0.36
Q15   1   0.1015  0.1477  0.5258  11.00000  0.05    0.36
Q16   1   0.2442  0.4589  0.6887  11.00000  0.05    0.36
Q17   1   0.0234  0.6093  0.8568  11.00000  0.05    0.35
Q18   1   0.0246  0.2602  0.4768  11.00000  0.05    0.34
Q19   1   0.2526 -0.2412  0.2835  11.00000  0.05    0.34
Q20   1   0.4354  0.2154  0.4528  11.00000  0.05    0.34
;
_shelx_res_checksum     55417
_shelxl_version_number     2014/6
