# Supplementary material for: Synthesis and crystal structure of a two-dimensional CoII coordination polymer: poly[(μ3-3-carb­oxy­benzoato)[μ2-5-(pyridin-4-yl)-1H,2′H-3,3′-bi[1,2,4-triazole]]cobalt(II)]
Source: Acta Crystallogr E Crystallogr Commun. 2017 Oct 27;73(Pt 11):1779–81. doi: 10.1107/S205698901701533X (PMC5683512; doi:10.1107/S205698901701533X)
Supplement: Supplementary file 2 [file e-73-01779-Isup2.hkl]

data_I                                                                          
_shelx_title ' 1 in P-1'                                                        
_shelx_refln_list_code          4                                               
_shelx_F_calc_maximum      249.11                                               
_exptl_crystal_F_000       442.00                                               
_reflns_d_resolution_high  0.7472                                               
                                                                                
loop_                                                                           
 _space_group_symop_operation_xyz                                               
 'x, y, z'                                                                      
 '-x, -y, -z'                                                                   
                                                                                
_cell_length_a     6.5825                                                       
_cell_length_b     9.0574                                                       
_cell_length_c    13.9842                                                       
_cell_angle_alpha  74.214                                                       
_cell_angle_beta   84.690                                                       
_cell_angle_gamma  82.303                                                       
                                                                                
_shelx_F_squared_multiplier     1.000                                           
                                                                                
loop_                                                                           
 _refln_index_h                                                                 
 _refln_index_k                                                                 
 _refln_index_l                                                                 
 _refln_F_squared_calc                                                          
 _refln_F_squared_meas                                                          
 _refln_F_squared_sigma                                                         
 _refln_observed_status                                                         
   1   0   0       5469.68       5559.80        57.07 o                         
   2   0   0          3.90          6.94         2.56 o                         
   3   0   0       4458.01       4531.20        52.48 o                         
   4   0   0       1376.41       1227.61        44.33 o                         
   5   0   0        210.78        224.38        27.21 o                         
   6   0   0         37.22         31.96        18.18 o                         
   7   0   0        622.54        525.21        82.73 o                         
   8   0   0        127.44        189.27        54.53 o                         
  -8   1   0        264.38        319.64        72.70 o                         
  -7   1   0        360.11        510.16        82.10 o                         
  -6   1   0        245.75        233.76        32.22 o                         
  -5   1   0        422.19        486.23        41.70 o                         
  -4   1   0         87.49         62.75         9.95 o                         
  -3   1   0        509.45        529.06        45.92 o                         
  -2   1   0       1144.03       1042.62        29.84 o                         
  -1   1   0        924.17        889.76        24.18 o                         
   1   1   0       1096.90       1173.88        47.01 o                         
   2   1   0        266.03        294.71        18.74 o                         
   3   1   0       7114.93       7659.36       143.74 o                         
   4   1   0       1575.44       1701.56        45.51 o                         
   5   1   0          0.24         -5.21         6.88 o                         
   6   1   0          1.31        -18.80        21.31 o                         
   7   1   0        244.77        160.44        46.38 o                         
   8   1   0        184.38        216.22        58.29 o                         
  -7   2   0          7.42        -19.43        24.44 o                         
  -6   2   0          3.49          9.06         9.63 o                         
  -5   2   0         10.90         -2.90         7.89 o                         
  -4   2   0        148.72        158.61        19.49 o                         
  -3   2   0        623.37        585.19        32.48 o                         
  -2   2   0        425.71        384.79        22.89 o                         
  -1   2   0         42.75         55.79         6.06 o                         
   0   2   0       3720.65       3826.86        94.01 o                         
   1   2   0        327.14        360.37        34.47 o                         
   2   2   0       2374.03       2405.42        95.89 o                         
   3   2   0       1165.88       1160.72        73.95 o                         
   4   2   0        283.20        296.84        35.10 o                         
   5   2   0          1.41          8.91         8.01 o                         
   6   2   0        154.90        116.57        39.48 o                         
   7   2   0          3.53        -13.16        19.43 o                         
   8   2   0          2.70        -15.04        23.82 o                         
  -7   3   0          7.48        159.82        48.89 o                         
  -6   3   0       1530.39       1573.51        88.34 o                         
  -5   3   0        729.51        716.21        46.64 o                         
  -4   3   0         13.70          6.65         9.03 o                         
  -3   3   0          7.19          2.29        10.14 o                         
  -2   3   0        621.14        617.66        25.21 o                         
  -1   3   0          2.75          6.81         4.93 o                         
   0   3   0        381.56        387.95        38.23 o                         
   1   3   0        234.90        204.32        32.59 o                         
   2   3   0        264.52        247.56        37.60 o                         
   3   3   0       1759.01       1909.04       105.92 o                         
   4   3   0         10.97         16.30        15.04 o                         
   5   3   0         48.21         85.99        21.50 o                         
   6   3   0          9.99         -9.67         9.67 o                         
   7   3   0          1.40         12.53        20.68 o                         
   8   3   0          3.51        -13.16        20.68 o                         
  -7   4   0         50.30         98.40        40.74 o                         
  -6   4   0        310.95        344.13        46.07 o                         
  -5   4   0          6.96         21.31        10.26 o                         
  -4   4   0        114.97        112.71        22.28 o                         
  -3   4   0       1458.74       1386.55        68.02 o                         
  -2   4   0       1427.82       1422.64        44.83 o                         
  -1   4   0         29.22         20.88         8.82 o                         
   0   4   0         18.35         24.71        11.59 o                         
   1   4   0       1005.71       1012.81        75.84 o                         
   2   4   0        852.11       1002.15        81.48 o                         
   3   4   0        485.99        419.91        55.78 o                         
   4   4   0        121.77        115.95        33.84 o                         
   5   4   0         90.16        100.90        34.47 o                         
   6   4   0        895.59        847.24        67.15 o                         
   7   4   0          8.71          6.27        20.68 o                         
  -6   5   0        288.99        340.32        62.67 o                         
  -5   5   0         30.58         57.78        20.18 o                         
  -4   5   0        170.52        194.78        31.87 o                         
  -3   5   0        980.97       1032.75        67.06 o                         
  -2   5   0        210.49        217.89        18.44 o                         
  -1   5   0          0.73         -7.67         7.67 o                         
   0   5   0       1019.81       1055.50        82.73 o                         
   1   5   0       1337.23       1593.17       105.29 o                         
   2   5   0         94.99         72.70        26.95 o                         
   3   5   0        549.46        558.42        71.45 o                         
   4   5   0        980.61       1150.06       104.67 o                         
   5   5   0        415.67        479.45        72.07 o                         
   6   5   0         41.21         46.04        19.99 o                         
   7   5   0         77.73         48.26        26.32 o                         
  -6   6   0         26.35         51.39        33.22 o                         
  -5   6   0         60.27        -25.70        25.70 o                         
  -4   6   0         12.97         -6.33        12.80 o                         
  -3   6   0        273.73        305.75        36.73 o                         
  -2   6   0        322.03        279.57        22.80 o                         
  -1   6   0         33.07         36.14         9.84 o                         
   0   6   0          2.41          2.01         9.34 o                         
   1   6   0         34.99         24.44        21.94 o                         
   2   6   0        187.22        248.19        50.14 o                         
   3   6   0         43.48         52.02        28.20 o                         
   4   6   0        371.92        315.25        60.79 o                         
   5   6   0        533.92        439.97        74.58 o                         
   6   6   0         18.71         25.07        19.43 o                         
   7   6   0         23.01         -1.27        36.98 o                         
  -6   7   0          0.09        -29.46        29.46 o                         
  -5   7   0         27.26        -26.32        26.32 o                         
  -4   7   0          3.12         43.24        28.20 o                         
  -3   7   0         68.26         27.58        20.68 o                         
  -2   7   0          0.27         -4.86         8.83 o                         
  -1   7   0         18.06         23.58        14.76 o                         
   0   7   0        806.68        826.98        60.93 o                         
   1   7   0        317.20        339.04        58.91 o                         
   2   7   0         13.05          8.15        20.06 o                         
   3   7   0         96.90         84.61        35.10 o                         
   4   7   0        100.80        174.23        49.51 o                         
   5   7   0         46.41         83.36        38.23 o                         
   6   7   0          1.19         33.84        26.95 o                         
   7   7   0         20.04         13.19        34.47 o                         
  -5   8   0        421.51        493.87        87.12 o                         
  -4   8   0          9.75         84.61        38.23 o                         
  -3   8   0         80.79         96.52        40.11 o                         
  -2   8   0        149.02        129.73        41.99 o                         
  -1   8   0        213.76        179.94        59.54 o                         
   0   8   0        186.96        194.72        34.05 o                         
   1   8   0         50.66         66.58        22.38 o                         
   2   8   0        360.09        396.10        70.19 o                         
   3   8   0        532.83        552.78        87.74 o                         
   4   8   0        504.16        460.65        82.73 o                         
   5   8   0         59.11         40.11        31.34 o                         
   6   8   0        195.97        183.63        57.03 o                         
  -4   9   0        111.91        116.57        46.38 o                         
  -3   9   0         47.88         13.79        21.31 o                         
  -2   9   0        747.07        627.36        97.77 o                         
  -1   9   0        415.16        316.82        44.79 o                         
   0   9   0          8.06         16.81        21.94 o                         
   1   9   0         79.19        113.24        28.01 o                         
   2   9   0        660.39        746.36        68.30 o                         
   3   9   0        519.12        532.10        90.88 o                         
   4   9   0          5.15        -36.35        36.35 o                         
   5   9   0         79.76         37.60        26.32 o                         
  -2  10   0          4.50         49.51        36.35 o                         
  -1  10   0          3.18         13.79        27.58 o                         
   0  10   0         30.45          8.59        26.95 o                         
   1  10   0         96.81         90.85        28.82 o                         
   2  10   0         76.18         89.93        28.77 o                         
   3  10   0         76.32         85.86        46.38 o                         
   4  10   0         33.60         28.83        33.22 o                         
   0  11   0          9.76        -18.99        18.99 o                         
   1  11   0          8.44         35.10        22.16 o                         
   2  11   0         15.70        -34.47        34.47 o                         
  -1 -11   1        240.08        234.26        44.29 o                         
   0 -11   1        132.61        163.46        40.46 o                         
  -3 -10   1         16.31         40.74        36.98 o                         
  -2 -10   1         68.95         45.52        21.94 o                         
  -1 -10   1        130.66        129.85        59.23 o                         
   0 -10   1        149.04        131.06        34.69 o                         
   1 -10   1         21.98         10.03        20.68 o                         
   2 -10   1          0.42         13.16        23.19 o                         
  -5  -9   1         15.26         58.29        36.98 o                         
  -4  -9   1        126.17         45.75        40.74 o                         
  -3  -9   1        121.93         82.73        40.11 o                         
  -2  -9   1        228.12        199.04        37.92 o                         
  -1  -9   1        617.86        647.12        78.34 o                         
   0  -9   1        126.90        123.63        52.02 o                         
   1  -9   1         18.37         19.35        16.92 o                         
   2  -9   1         65.44         35.96        23.73 o                         
   3  -9   1        208.03        184.26        53.90 o                         
   4  -9   1        167.29         99.02        43.24 o                         
  -6  -8   1        528.25        653.06       106.55 o                         
  -5  -8   1         19.25        -33.22        33.22 o                         
  -4  -8   1        220.72        270.75        64.55 o                         
  -3  -8   1         31.39         56.41        33.84 o                         
  -2  -8   1         79.34        127.85        42.62 o                         
  -1  -8   1        385.44        431.39        59.85 o                         
   0  -8   1          9.77         18.53        22.88 o                         
   1  -8   1        477.46        447.50        70.82 o                         
   2  -8   1         82.46         55.15        31.34 o                         
   3  -8   1         32.11         35.72        28.20 o                         
   4  -8   1          1.57        -11.91        25.07 o                         
   5  -8   1         11.16         47.63        35.72 o                         
  -7  -7   1        144.80        136.00        45.75 o                         
  -6  -7   1        337.14        460.03        82.73 o                         
  -5  -7   1          4.06         14.41        17.55 o                         
  -4  -7   1        117.96        115.95        43.24 o                         
  -3  -7   1        154.44        184.26        48.26 o                         
  -2  -7   1          1.44          8.77        20.68 o                         
  -1  -7   1        165.32        137.26        40.11 o                         
   0  -7   1        258.79        282.35        37.64 o                         
   1  -7   1        281.99        292.77        38.23 o                         
   2  -7   1          6.54         14.90        23.50 o                         
   3  -7   1        109.08         53.27        31.34 o                         
   4  -7   1         16.63         21.31        23.19 o                         
   5  -7   1          1.48        -23.82        26.32 o                         
  -7  -6   1        110.93        113.73        60.79 o                         
  -6  -6   1        104.79         82.73        38.86 o                         
  -5  -6   1          4.07         53.27        29.46 o                         
  -4  -6   1         79.95         80.22        32.59 o                         
  -3  -6   1        202.62        195.54        47.01 o                         
  -2  -6   1         39.22        113.44        36.35 o                         
  -1  -6   1          0.10        -10.03        18.18 o                         
   0  -6   1         46.13         68.52        19.58 o                         
   1  -6   1          2.80         -6.20         7.11 o                         
   2  -6   1         99.31        145.81        19.26 o                         
   3  -6   1        180.13        171.44        28.27 o                         
   4  -6   1        106.64        106.34        36.35 o                         
   5  -6   1         19.64         -1.49        14.45 o                         
  -7  -5   1         44.08         57.03        32.59 o                         
  -6  -5   1        120.63        100.28        35.10 o                         
  -5  -5   1        123.47        142.90        44.50 o                         
  -4  -5   1        209.74        247.56        52.02 o                         
  -3  -5   1        560.04        611.70        75.84 o                         
  -2  -5   1          2.18        -10.03        15.04 o                         
  -1  -5   1          3.84         18.18        19.43 o                         
   0  -5   1       1010.60       1171.37        87.74 o                         
   1  -5   1        258.83        291.29        32.02 o                         
   2  -5   1        352.23        334.96        25.86 o                         
   3  -5   1        988.99       1006.66        62.29 o                         
   4  -5   1        433.05        448.77        46.31 o                         
   5  -5   1          0.61        -15.17        15.17 o                         
   6  -5   1          5.39          5.64        23.19 o                         
  -7  -4   1         53.60         56.41        31.34 o                         
  -6  -4   1         65.03         55.78        20.70 o                         
  -5  -4   1        513.42        521.45        70.82 o                         
  -4  -4   1        506.69        453.76        62.05 o                         
  -3  -4   1        651.09        628.62        69.57 o                         
  -2  -4   1          2.27         -8.15        16.92 o                         
  -1  -4   1        163.56        104.67        28.83 o                         
   0  -4   1       2003.94       2014.33       100.90 o                         
   1  -4   1          5.86         -4.14         9.39 o                         
   2  -4   1          5.72         -1.83         6.57 o                         
   3  -4   1       1360.14       1406.34        43.59 o                         
   4  -4   1       1109.27       1166.17        87.74 o                         
   5  -4   1         36.70         28.47        13.00 o                         
   6  -4   1        166.17        181.49        35.94 o                         
   7  -4   1        296.26        350.35        73.33 o                         
  -8  -3   1        123.59        156.06        52.65 o                         
  -7  -3   1         86.72        154.18        49.51 o                         
  -6  -3   1         75.84        137.03        28.01 o                         
  -5  -3   1        111.59        156.17        27.63 o                         
  -4  -3   1       1008.96       1051.67        87.12 o                         
  -3  -3   1       1142.79       1305.49        90.25 o                         
  -2  -3   1        165.21        129.73        28.83 o                         
  -1  -3   1          9.45          3.76        12.53 o                         
   0  -3   1       2396.08       2352.77        94.64 o                         
   1  -3   1        114.39        155.46        18.51 o                         
   2  -3   1        761.79        713.96        29.46 o                         
   3  -3   1       2150.65       2188.43        66.34 o                         
   4  -3   1        473.66        453.75        37.38 o                         
   5  -3   1        717.96        659.32        44.95 o                         
   6  -3   1       1105.52       1124.27        84.38 o                         
   7  -3   1        292.11        319.64        71.45 o                         
  -8  -2   1         64.17        165.46        53.90 o                         
  -7  -2   1         34.57         38.86        28.83 o                         
  -6  -2   1        856.80        918.80       100.90 o                         
  -5  -2   1        949.41        982.20        71.45 o                         
  -4  -2   1         83.32        107.53        20.32 o                         
  -3  -2   1        800.90        888.71        65.81 o                         
  -2  -2   1       1394.36       1305.49        73.33 o                         
  -1  -2   1        677.48        696.30        48.26 o                         
   0  -2   1       1548.64       1669.63        65.81 o                         
   1  -2   1        503.12        500.94        54.21 o                         
   2  -2   1        877.64        814.12        21.43 o                         
   3  -2   1         16.92          9.34         4.72 o                         
   4  -2   1        317.86        326.34        18.81 o                         
   5  -2   1        348.44        326.57        30.38 o                         
   6  -2   1        549.36        561.82        58.51 o                         
   7  -2   1          1.02         13.16        20.06 o                         
  -8  -1   1          6.24         -6.89        21.94 o                         
  -7  -1   1        181.34        249.44        57.66 o                         
  -6  -1   1       1866.37       1799.83       105.29 o                         
  -5  -1   1        511.21        498.12        31.68 o                         
  -4  -1   1         70.66         63.87        11.38 o                         
  -3  -1   1         19.79         16.61         7.04 o                         
  -2  -1   1       2775.86       2710.06        60.71 o                         
  -1  -1   1       3210.89       3395.04        83.98 o                         
   0  -1   1         81.22         87.74        12.53 o                         
   1  -1   1       4762.10       4734.30        43.33 o                         
   2  -1   1       3795.61       3575.46        51.68 o                         
   3  -1   1          1.34         -4.70         4.70 o                         
   4  -1   1        223.37        225.74        15.68 o                         
   5  -1   1        566.05        551.26        36.99 o                         
   6  -1   1       1883.92       1838.38       104.98 o                         
   7  -1   1         45.86         40.11        29.46 o                         
   8  -1   1         75.09        124.09        47.63 o                         
  -8   0   1          1.97        -28.83        28.83 o                         
  -7   0   1        135.65        190.53        50.77 o                         
  -6   0   1       2148.79       2024.67       131.61 o                         
  -5   0   1       1117.74       1057.73        60.08 o                         
  -4   0   1       1255.28       1212.69        42.53 o                         
  -3   0   1       1326.40       1300.51        40.62 o                         
  -2   0   1       4088.64       4223.86       103.62 o                         
  -1   0   1        328.95        315.49        14.44 o                         
   1   0   1       8365.75       8327.85       106.84 o                         
   2   0   1       3577.37       3379.78        39.44 o                         
   3   0   1        323.27        336.95        18.23 o                         
   4   0   1       1058.28       1068.32        36.99 o                         
   5   0   1       1898.55       1917.66        65.73 o                         
   6   0   1        696.02        634.26        82.73 o                         
   7   0   1          0.74         13.79        24.44 o                         
   8   0   1        165.38        253.83        63.30 o                         
  -8   1   1        281.82        373.54        76.46 o                         
  -7   1   1        659.81        735.16        99.02 o                         
  -6   1   1        673.70        724.98        56.62 o                         
  -5   1   1        300.26        305.68        34.48 o                         
  -4   1   1       1209.90       1223.05        90.25 o                         
  -3   1   1       4586.45       4798.29       141.96 o                         
  -2   1   1        494.49        488.53        90.25 o                         
  -1   1   1        355.88        376.54        19.27 o                         
   1   1   1       2131.95       2097.69        60.79 o                         
   2   1   1        161.22        149.39         7.80 o                         
   3   1   1       3680.91       3858.34        67.80 o                         
   4   1   1       2344.86       2375.66        47.81 o                         
   5   1   1        431.18        408.45        24.31 o                         
   6   1   1        125.20         92.13        36.98 o                         
   7   1   1        141.14        183.63        48.89 o                         
   8   1   1        198.37        276.39        67.69 o                         
  -7   2   1        102.62        103.41        40.74 o                         
  -6   2   1         92.10        113.55        24.92 o                         
  -5   2   1          0.96        -12.53        12.53 o                         
  -4   2   1       1119.93       1107.13        59.46 o                         
  -3   2   1       1236.25       1167.08        54.12 o                         
  -2   2   1        140.32        128.39         8.50 o                         
  -1   2   1        798.31        810.12        17.92 o                         
   0   2   1       2209.73       2245.14        48.01 o                         
   1   2   1        229.26        208.68        17.86 o                         
   2   2   1         83.01         77.79        13.02 o                         
   3   2   1        496.97        373.00        36.32 o                         
   4   2   1         12.93          6.65         7.19 o                         
   5   2   1        224.63        221.01        21.99 o                         
   6   2   1          0.35         38.23        23.19 o                         
   7   2   1         17.71          5.64        18.80 o                         
   8   2   1         93.47         97.77        43.87 o                         
  -7   3   1          0.90         21.94        20.68 o                         
  -6   3   1        124.34         75.59        43.87 o                         
  -5   3   1         61.70         57.32        17.24 o                         
  -4   3   1        381.17        450.05        51.08 o                         
  -3   3   1       1055.35        948.12        53.50 o                         
  -2   3   1       1203.51       1315.61        44.42 o                         
  -1   3   1         74.13         49.67        10.06 o                         
   0   3   1        138.12        100.55        14.10 o                         
   1   3   1        581.62        578.55        26.32 o                         
   2   3   1        180.94        211.21        35.10 o                         
   3   3   1        296.58        318.38        45.13 o                         
   4   3   1         55.95         50.77        21.31 o                         
   5   3   1         32.01         22.39         9.77 o                         
   6   3   1        161.86        158.69        27.48 o                         
   7   3   1         23.17        -11.28        13.79 o                         
   8   3   1         47.39         60.79        32.59 o                         
  -7   4   1         15.42        -25.70        25.70 o                         
  -6   4   1         59.29         56.28        21.62 o                         
  -5   4   1         47.35         48.57        18.17 o                         
  -4   4   1        193.71        180.03        37.04 o                         
  -3   4   1         58.68         59.28        12.99 o                         
  -2   4   1       2001.91       2062.63        52.37 o                         
  -1   4   1        485.53        436.25        22.64 o                         
   0   4   1        409.42        488.06        33.65 o                         
   1   4   1         95.37         79.34        13.47 o                         
   2   4   1        888.72        923.18        76.46 o                         
   3   4   1        609.73        628.62        67.69 o                         
   4   4   1          1.75         -0.63        15.67 o                         
   5   4   1        151.71        128.59        37.92 o                         
   6   4   1        611.09        651.68        69.46 o                         
   7   4   1        309.67        405.50        74.58 o                         
   8   4   1         19.36        -26.32        26.32 o                         
  -6   5   1         76.86         98.08        26.37 o                         
  -5   5   1         99.86        117.27        44.50 o                         
  -4   5   1         33.98        -23.19        23.19 o                         
  -3   5   1          8.53         16.05        20.68 o                         
  -2   5   1        169.66        139.48        16.46 o                         
  -1   5   1       1706.82       1700.58        47.97 o                         
   0   5   1        290.72        262.72        42.66 o                         
   1   5   1         25.79         24.84         6.00 o                         
   2   5   1        271.91        235.03        45.13 o                         
   3   5   1       1129.89       1312.39       104.67 o                         
   4   5   1        106.07         62.05        28.20 o                         
   5   5   1        297.68        320.26        60.17 o                         
   6   5   1       1335.94       1409.82        89.74 o                         
   7   5   1        177.47        163.58        49.51 o                         
  -6   6   1        251.20        233.15        57.66 o                         
  -5   6   1         89.62        106.55        38.23 o                         
  -4   6   1         10.65         14.41        20.68 o                         
  -3   6   1        106.83         90.42        20.78 o                         
  -2   6   1        145.95        162.12        18.79 o                         
  -1   6   1        907.38        890.83        37.08 o                         
   0   6   1          1.00          5.87         6.26 o                         
   1   6   1        899.87       1022.08        60.22 o                         
   2   6   1        151.64         87.12        34.47 o                         
   3   6   1         47.22         26.32        23.82 o                         
   4   6   1        907.19       1005.29       104.04 o                         
   5   6   1        112.35        106.55        35.10 o                         
   6   6   1        648.59        658.70        90.25 o                         
   7   6   1         50.65        100.52        33.22 o                         
  -6   7   1        129.48         62.05        33.22 o                         
  -5   7   1          0.09        -31.34        31.34 o                         
  -4   7   1        324.63        298.33        62.67 o                         
  -3   7   1        242.59        288.30        60.79 o                         
  -2   7   1         12.86         19.41        11.52 o                         
  -1   7   1          0.44        -11.05        11.05 o                         
   0   7   1        157.77        182.13        30.34 o                         
   1   7   1       1122.63       1288.02        73.74 o                         
   2   7   1        184.66        186.77        47.63 o                         
   3   7   1        239.72        287.67        57.03 o                         
   4   7   1          7.41         11.28        25.07 o                         
   5   7   1          2.50         10.03        20.68 o                         
   6   7   1          5.47        -26.95        26.95 o                         
   7   7   1         23.42         35.76        20.26 o                         
  -5   8   1         17.67        -22.56        22.56 o                         
  -4   8   1         44.16         30.71        30.71 o                         
  -3   8   1        332.44        281.40        60.17 o                         
  -2   8   1         31.37        -12.53        22.56 o                         
  -1   8   1        100.57         83.02        22.79 o                         
   0   8   1        739.31        711.58        60.04 o                         
   1   8   1        323.55        464.64        49.42 o                         
   2   8   1         93.45         84.71        24.57 o                         
   3   8   1        214.29        322.14        67.69 o                         
   4   8   1       1349.81       1315.52       134.75 o                         
   5   8   1        149.69        180.50        53.90 o                         
   6   8   1          0.09        -33.84        33.84 o                         
   7   8   1          1.51         26.32        29.46 o                         
  -4   9   1        100.37         83.98        36.35 o                         
  -3   9   1        216.46        230.01        62.05 o                         
  -2   9   1        393.05        345.96        72.07 o                         
  -1   9   1        319.21        299.89        52.22 o                         
   0   9   1        594.67        601.02        59.46 o                         
   1   9   1        454.18        441.76        51.83 o                         
   2   9   1        252.67        262.60        40.95 o                         
   3   9   1        465.65        450.62        84.61 o                         
   4   9   1        378.01        495.75        91.50 o                         
   5   9   1          2.55        -18.18        19.43 o                         
  -2  10   1          9.40         -6.89        18.18 o                         
  -1  10   1         38.07         96.52        40.11 o                         
   0  10   1        170.98        133.01        36.66 o                         
   1  10   1          4.93         27.37        26.32 o                         
   2  10   1        153.52        106.24        61.11 o                         
   3  10   1        262.21        246.93        63.30 o                         
   4  10   1        324.56        299.58        73.33 o                         
   0  11   1         51.07        138.96        33.54 o                         
   1  11   1         47.02        -10.15        16.92 o                         
   2  11   1          1.25          6.27        22.56 o                         
  -2 -11   2         72.73         38.86        30.08 o                         
  -1 -11   2          5.05         -2.51        20.68 o                         
  -3 -10   2         54.82        136.63        52.02 o                         
  -2 -10   2          3.33         21.56        34.78 o                         
  -1 -10   2        112.61        136.58        35.32 o                         
   0 -10   2         27.96          3.21        37.60 o                         
   1 -10   2          2.04         -3.76        26.32 o                         
  -4  -9   2         11.96         54.53        38.86 o                         
  -3  -9   2         69.39         19.43        29.46 o                         
  -2  -9   2          0.59          1.25        16.30 o                         
  -1  -9   2         91.16        135.11        33.35 o                         
   0  -9   2        348.38        423.06        53.83 o                         
   1  -9   2          1.27         11.28        15.05 o                         
   2  -9   2          5.17        -19.43        29.46 o                         
   3  -9   2         39.16        109.05        47.01 o                         
  -6  -8   2         68.35         20.68        26.32 o                         
  -5  -8   2        436.80        451.25        89.00 o                         
  -4  -8   2        478.18        597.28        97.14 o                         
  -3  -8   2        122.89        110.93        44.50 o                         
  -2  -8   2         39.55         37.60        27.58 o                         
  -1  -8   2        160.12        301.46        62.05 o                         
   0  -8   2         48.33        104.39        27.02 o                         
   1  -8   2          2.14         -2.67        17.55 o                         
   2  -8   2        305.59        256.34        62.05 o                         
   3  -8   2        347.17        417.41        77.09 o                         
   4  -8   2         28.21          6.89        19.43 o                         
   5  -8   2         48.43          9.40        21.31 o                         
  -7  -7   2          0.94        -28.20        28.20 o                         
  -6  -7   2         67.63         88.37        41.99 o                         
  -5  -7   2         85.79         95.26        41.99 o                         
  -4  -7   2        247.52        316.50        66.43 o                         
  -3  -7   2        717.97        586.00        87.12 o                         
  -2  -7   2        130.71         77.09        33.22 o                         
  -1  -7   2        174.25        216.22        50.77 o                         
   0  -7   2         43.68         52.05        19.36 o                         
   1  -7   2          3.61        -15.21        15.21 o                         
   2  -7   2         48.64         61.48        19.44 o                         
   3  -7   2        200.92        199.30        52.65 o                         
   4  -7   2         42.70          0.00        15.04 o                         
   5  -7   2          9.66        -18.18        25.70 o                         
  -7  -6   2          7.67        -16.00        16.00 o                         
  -6  -6   2        199.98        223.75        58.29 o                         
  -5  -6   2         29.35         50.77        27.58 o                         
  -4  -6   2         16.20         36.98        26.32 o                         
  -3  -6   2        154.60        173.61        44.50 o                         
  -2  -6   2         53.64         75.84        33.22 o                         
  -1  -6   2         94.41         91.50        33.22 o                         
   0  -6   2         25.66          9.40        13.79 o                         
   1  -6   2         19.97         33.58        15.44 o                         
   2  -6   2        171.02        182.70        21.97 o                         
   3  -6   2        153.03        156.41        23.70 o                         
   4  -6   2          0.62        -14.10        14.40 o                         
   5  -6   2         10.02         30.64        19.88 o                         
   6  -6   2        100.93         39.48        33.84 o                         
  -7  -5   2         26.84         -3.76        20.68 o                         
  -6  -5   2          2.22        -26.32        26.32 o                         
  -5  -5   2          2.80         23.82        22.56 o                         
  -4  -5   2        185.00        263.23        55.15 o                         
  -3  -5   2       1575.81       1650.83       124.72 o                         
  -2  -5   2        323.95        322.77        54.53 o                         
  -1  -5   2          7.24          5.01        15.04 o                         
   0  -5   2        603.44        633.00        67.06 o                         
   1  -5   2         17.89         18.89        13.21 o                         
   2  -5   2        128.24        108.59        16.50 o                         
   3  -5   2        119.32        135.81        29.74 o                         
   4  -5   2          4.48          7.12        11.05 o                         
   5  -5   2        150.79        143.87        30.30 o                         
   6  -5   2        477.75        599.16        96.52 o                         
  -7  -4   2         48.19         97.14        45.13 o                         
  -6  -4   2        207.71        195.32        41.68 o                         
  -5  -4   2          0.09          3.76        13.16 o                         
  -4  -4   2        515.59        639.27        75.84 o                         
  -3  -4   2       1683.91       1670.25       115.32 o                         
  -2  -4   2       1850.82       1891.49       117.20 o                         
  -1  -4   2          6.34          3.13        18.18 o                         
   0  -4   2       3579.29       3722.19       141.64 o                         
   1  -4   2       1068.27       1028.79        53.72 o                         
   2  -4   2        862.41        835.78        39.23 o                         
   3  -4   2        321.37        327.65        29.51 o                         
   4  -4   2        291.02        254.09        33.65 o                         
   5  -4   2        115.16        112.31        36.35 o                         
   6  -4   2         10.84         26.68        17.75 o                         
   7  -4   2         85.07         91.26        33.22 o                         
  -7  -3   2        389.92        491.99        85.24 o                         
  -6  -3   2         14.29         -2.70        36.35 o                         
  -5  -3   2          6.35         33.84        20.06 o                         
  -4  -3   2       1301.46       1361.90       100.28 o                         
  -3  -3   2       5925.41       6741.81       209.96 o                         
  -2  -3   2        155.03        259.47        41.36 o                         
  -1  -3   2       1975.05       1913.43        95.89 o                         
   0  -3   2       8848.28       9271.95       195.54 o                         
   1  -3   2       1056.47       1081.46        47.57 o                         
   2  -3   2        668.50        734.40        32.28 o                         
   3  -3   2        983.92       1008.40        35.16 o                         
   4  -3   2        354.98        341.76        29.97 o                         
   5  -3   2        167.07        171.40        31.69 o                         
   6  -3   2         35.79         57.69        21.44 o                         
   7  -3   2        254.91        292.47        49.33 o                         
  -8  -2   2        107.48        109.68        44.50 o                         
  -7  -2   2        252.07        267.62        62.05 o                         
  -6  -2   2         53.41         63.30        30.08 o                         
  -5  -2   2        126.63        131.90        24.08 o                         
  -4  -2   2        309.15        241.29        39.48 o                         
  -3  -2   2        560.14        578.48        55.78 o                         
  -2  -2   2        707.04        774.02        59.54 o                         
  -1  -2   2        887.26        953.27        60.17 o                         
   0  -2   2      62053.88      62673.71       439.34 o                         
   1  -2   2        851.95        859.88        46.38 o                         
   2  -2   2        322.82        280.24        15.10 o                         
   3  -2   2       2008.80       2071.75        35.39 o                         
   4  -2   2        190.25        163.49        16.92 o                         
   5  -2   2         49.92         47.87        14.53 o                         
   6  -2   2          7.59          2.12        18.49 o                         
   7  -2   2        237.48        273.85        46.13 o                         
  -8  -1   2         89.06         74.58        39.48 o                         
  -7  -1   2        211.92        293.94        63.93 o                         
  -6  -1   2        300.53        275.77        35.95 o                         
  -5  -1   2        330.30        358.24        32.74 o                         
  -4  -1   2         15.20         19.25         9.23 o                         
  -3  -1   2        104.61        110.88        17.55 o                         
  -2  -1   2         59.23         53.08        10.97 o                         
  -1  -1   2        144.74        130.36        20.68 o                         
   0  -1   2       1386.50       1391.69        38.33 o                         
   1  -1   2        107.75         95.89        16.30 o                         
   2  -1   2        485.25        489.61        22.78 o                         
   3  -1   2       2530.84       2496.31        39.46 o                         
   4  -1   2        575.94        595.60        21.64 o                         
   5  -1   2         29.62         35.62        11.36 o                         
   6  -1   2          1.60         -6.72        11.44 o                         
   7  -1   2         15.28         30.71        27.58 o                         
  -8   0   2         26.28        -30.08        30.08 o                         
  -7   0   2         13.10          6.89        17.55 o                         
  -6   0   2        345.20        358.77        43.87 o                         
  -5   0   2         77.93         80.60        19.72 o                         
  -4   0   2        308.93        322.60        25.22 o                         
  -3   0   2       1464.06       1571.80        50.53 o                         
  -2   0   2       2931.15       2962.19        53.31 o                         
  -1   0   2        119.72        118.10         8.26 o                         
   0   0   2       1484.89       1542.17        45.44 o                         
   1   0   2        384.72        370.43        18.39 o                         
   2   0   2       5309.51       5090.44        56.52 o                         
   3   0   2       2798.02       2794.67        74.46 o                         
   4   0   2        181.86        212.02        16.88 o                         
   5   0   2        106.95         94.06        16.68 o                         
   6   0   2        374.83        418.78        81.79 o                         
   7   0   2          0.97        -23.19        23.19 o                         
   8   0   2         11.86         -3.76        16.30 o                         
  -7   1   2         11.49          0.63        13.79 o                         
  -6   1   2       2557.94       2669.37       110.37 o                         
  -5   1   2       1366.39       1423.97       131.93 o                         
  -4   1   2        142.41        176.87        15.08 o                         
  -3   1   2       1324.71       1237.81        35.18 o                         
  -2   1   2       4520.22       4571.62        86.63 o                         
  -1   1   2        281.08        258.36        12.30 o                         
   0   1   2        387.71        374.94        16.38 o                         
   1   1   2       4746.36       4531.51        60.23 o                         
   2   1   2       1645.34       1567.44        46.74 o                         
   3   1   2       1379.36       1271.91        40.56 o                         
   4   1   2        395.86        376.28        21.48 o                         
   5   1   2        565.85        576.62        41.70 o                         
   6   1   2         80.09        110.61        28.14 o                         
   7   1   2          1.91          0.63        16.92 o                         
   8   1   2         16.80         31.96        27.58 o                         
  -7   2   2         12.17         50.14        30.71 o                         
  -6   2   2        178.56        164.28        30.16 o                         
  -5   2   2        231.61        283.53        35.43 o                         
  -4   2   2        480.27        505.92        40.91 o                         
  -3   2   2       1519.36       1435.40        91.55 o                         
  -2   2   2        492.83        448.10        60.48 o                         
  -1   2   2        339.53        352.51        16.07 o                         
   0   2   2         22.44         20.68        10.65 o                         
   1   2   2         62.17         40.95         5.34 o                         
   2   2   2        369.39        336.40        24.63 o                         
   3   2   2       1036.30       1031.37        34.91 o                         
   4   2   2         44.28         30.16         9.04 o                         
   5   2   2         65.68         76.37        15.56 o                         
   6   2   2        807.61        713.23        84.61 o                         
   7   2   2          7.61         18.80        20.68 o                         
   8   2   2         11.85         68.31        33.22 o                         
  -7   3   2          3.28         80.22        37.60 o                         
  -6   3   2         77.73        103.28        23.49 o                         
  -5   3   2         25.37         29.65        13.83 o                         
  -4   3   2         14.25         21.96        11.89 o                         
  -3   3   2        620.34        525.63        39.49 o                         
  -2   3   2         71.60         64.77        13.83 o                         
  -1   3   2         15.76         17.55        13.79 o                         
   0   3   2        873.20        844.54        68.63 o                         
   1   3   2        704.10        625.61        20.28 o                         
   2   3   2         51.45         64.29        15.67 o                         
   3   3   2        499.86        555.76        38.73 o                         
   4   3   2        538.59        558.35        30.53 o                         
   5   3   2        120.45        107.95        17.69 o                         
   6   3   2         10.34          6.27         8.27 o                         
   7   3   2        127.98         76.46        34.47 o                         
   8   3   2         19.18          8.77        16.30 o                         
  -7   4   2         50.56         92.13        38.23 o                         
  -6   4   2         41.73         52.21        18.80 o                         
  -5   4   2          8.63          9.82        11.10 o                         
  -4   4   2        162.37        188.94        29.41 o                         
  -3   4   2        293.79        226.26        38.23 o                         
  -2   4   2         13.14         18.18        18.80 o                         
  -1   4   2       1037.40       1083.50        48.79 o                         
   0   4   2        151.16        121.12        31.96 o                         
   1   4   2          1.73          5.81         7.50 o                         
   2   4   2        249.42        212.46        40.11 o                         
   3   4   2         73.75         77.72        26.95 o                         
   4   4   2        224.79        233.15        42.62 o                         
   5   4   2        622.40        542.84        39.68 o                         
   6   4   2         29.95         21.53        10.58 o                         
   7   4   2         34.81         25.07        23.82 o                         
   8   4   2        371.50        357.87        73.33 o                         
  -7   5   2         20.70        -25.70        26.32 o                         
  -6   5   2         11.04          3.07        12.58 o                         
  -5   5   2        308.99        308.51        41.05 o                         
  -4   5   2         20.12         46.38        27.58 o                         
  -3   5   2        298.59        310.86        52.65 o                         
  -2   5   2         63.48         52.65        25.70 o                         
  -1   5   2        228.50        235.34        26.49 o                         
   0   5   2       4092.93       4224.76       106.99 o                         
   1   5   2        973.53       1023.27        52.51 o                         
   2   5   2        829.70        826.04        78.34 o                         
   3   5   2        552.23        493.87        65.81 o                         
   4   5   2         47.43         21.94        21.31 o                         
   5   5   2         34.39         57.66        27.58 o                         
   6   5   2        107.18        122.94        24.65 o                         
   7   5   2        248.02        231.27        57.66 o                         
   8   5   2         93.60         83.98        41.36 o                         
  -6   6   2         31.55         69.57        36.35 o                         
  -5   6   2       1298.64       1353.75       125.35 o                         
  -4   6   2         66.68        105.29        35.72 o                         
  -3   6   2         20.32         21.94        23.19 o                         
  -2   6   2       1028.24        921.30        90.88 o                         
  -1   6   2        905.55        842.49        54.69 o                         
   0   6   2        294.33        228.75        28.81 o                         
   1   6   2         43.42         42.13        13.95 o                         
   2   6   2       2461.87       2775.19       154.18 o                         
   3   6   2       1618.93       1504.80       120.33 o                         
   4   6   2        397.56        477.57        71.45 o                         
   5   6   2        253.82        217.48        51.39 o                         
   6   6   2        541.77        517.72        55.24 o                         
   7   6   2        187.19        204.60        38.54 o                         
  -6   7   2         36.34         62.67        36.35 o                         
  -5   7   2        181.31        195.54        55.15 o                         
  -4   7   2        230.95        125.97        43.87 o                         
  -3   7   2         59.66         79.60        35.10 o                         
  -2   7   2        495.09        577.89        48.27 o                         
  -1   7   2        402.42        455.36        44.06 o                         
   0   7   2         10.40         13.45        14.44 o                         
   1   7   2         69.63         23.04        28.20 o                         
   2   7   2        563.36        529.85        65.81 o                         
   3   7   2       1098.30       1071.72       107.80 o                         
   4   7   2          2.48          6.89        18.80 o                         
   5   7   2         44.33          3.13        20.68 o                         
   6   7   2        591.76        634.26        95.89 o                         
   7   7   2         16.05          1.80        11.84 o                         
  -5   8   2        254.15        334.05        70.19 o                         
  -4   8   2         43.01         15.04        26.32 o                         
  -3   8   2         33.47         75.21        35.72 o                         
  -2   8   2         44.18         56.41        25.70 o                         
  -1   8   2         27.62         20.21        13.27 o                         
   0   8   2         71.24         47.47        18.49 o                         
   1   8   2        105.56        104.33        24.33 o                         
   2   8   2         53.00         77.73        22.42 o                         
   3   8   2         53.44         15.04        21.31 o                         
   4   8   2        290.02        282.66        62.67 o                         
   5   8   2        160.24        129.11        45.75 o                         
   6   8   2        511.30        582.87        98.40 o                         
   7   8   2         51.49         23.76        14.23 o                         
  -4   9   2         73.24         20.06        23.82 o                         
  -3   9   2        337.60        251.32        64.55 o                         
  -2   9   2        339.36        290.18        65.18 o                         
  -1   9   2        114.03        115.16        30.71 o                         
   0   9   2        239.21        279.18        90.88 o                         
   1   9   2        200.44        219.33        36.56 o                         
   2   9   2         31.52          9.63        39.80 o                         
   3   9   2         20.86         -1.88        25.07 o                         
   4   9   2        185.89        193.66        60.17 o                         
   5   9   2        147.47        195.54        57.66 o                         
  -2  10   2        115.97         48.26        31.34 o                         
  -1  10   2          8.05         32.59        26.32 o                         
   0  10   2        140.02        136.54        33.44 o                         
   1  10   2         32.62         -9.15        21.62 o                         
   2  10   2        171.27         99.02        41.99 o                         
   3  10   2         38.33         64.55        36.35 o                         
   4  10   2        181.00        148.54        52.02 o                         
   0  11   2         70.68         69.47        53.90 o                         
   1  11   2         50.34         78.24        26.76 o                         
   2  11   2          0.05         57.66        40.11 o                         
  -2 -10   3          9.75         -4.20        12.20 o                         
  -1 -10   3          0.14        -10.15        25.07 o                         
   0 -10   3         57.08         41.27        25.90 o                         
   1 -10   3         90.21        114.07        51.39 o                         
  -4  -9   3         58.15         13.79        23.19 o                         
  -3  -9   3          3.07         -7.52        22.56 o                         
  -2  -9   3          0.97         18.80        28.20 o                         
  -1  -9   3         62.03         72.87        26.74 o                         
   0  -9   3         97.89         86.54        27.25 o                         
   1  -9   3         53.85         56.25        23.03 o                         
   2  -9   3          1.46          5.64        27.58 o                         
   3  -9   3         95.31         83.36        43.87 o                         
  -5  -8   3          0.88         15.67        24.44 o                         
  -4  -8   3        296.36        396.72        83.36 o                         
  -3  -8   3        630.17        736.42       105.29 o                         
  -2  -8   3        148.19        163.58        51.39 o                         
  -1  -8   3          2.91         -9.40        20.68 o                         
   0  -8   3         98.03         77.00        24.69 o                         
   1  -8   3         21.58         26.24        59.85 o                         
   2  -8   3         17.54         48.89        31.96 o                         
   3  -8   3        212.05        173.57        36.73 o                         
   4  -8   3        141.59         93.38        42.62 o                         
   5  -8   3         31.78         45.13        30.08 o                         
  -7  -7   3          3.38        -26.95        26.95 o                         
  -6  -7   3         20.57        -35.72        35.72 o                         
  -5  -7   3        100.24         41.99        28.20 o                         
  -4  -7   3         74.38         82.10        38.86 o                         
  -3  -7   3        100.41        128.48        43.87 o                         
  -2  -7   3         11.11         31.96        28.20 o                         
  -1  -7   3         10.17         20.68        21.31 o                         
   0  -7   3        636.70        604.80        80.22 o                         
   1  -7   3        179.51        179.23        33.23 o                         
   2  -7   3         59.43         84.61        36.98 o                         
   3  -7   3        331.00        266.99        62.67 o                         
   4  -7   3        257.39        374.16        72.07 o                         
   5  -7   3          0.60         20.68        21.31 o                         
  -6  -6   3        145.66        134.75        47.01 o                         
  -5  -6   3        123.46        183.01        53.90 o                         
  -4  -6   3         38.59         38.23        26.32 o                         
  -3  -6   3         27.29          1.88        21.94 o                         
  -2  -6   3         17.18         52.02        33.84 o                         
  -1  -6   3         23.21         38.86        23.82 o                         
   0  -6   3        100.26        116.57        35.10 o                         
   1  -6   3         33.15         23.48        15.38 o                         
   2  -6   3         41.19         52.49        13.57 o                         
   3  -6   3        305.01        315.69        40.50 o                         
   4  -6   3        104.28        115.52        39.80 o                         
   5  -6   3          7.49         20.68        25.70 o                         
   6  -6   3         97.07         31.34        26.95 o                         
  -7  -5   3          8.07         63.30        34.47 o                         
  -6  -5   3         75.60        117.83        42.62 o                         
  -5  -5   3          3.26          5.01        20.06 o                         
  -4  -5   3        120.92        162.95        45.75 o                         
  -3  -5   3         13.80          1.25        13.79 o                         
  -2  -5   3        129.27        121.59        38.23 o                         
  -1  -5   3          3.12          1.25        16.30 o                         
   0  -5   3        174.89        141.64        35.72 o                         
   1  -5   3          3.38          6.77        16.30 o                         
   2  -5   3        252.18        289.41        33.42 o                         
   3  -5   3        191.95        190.87        30.78 o                         
   4  -5   3         36.39         48.02        17.71 o                         
   5  -5   3        448.33        433.85        50.67 o                         
   6  -5   3        630.98        691.92       100.90 o                         
   7  -5   3         27.75         40.74        36.35 o                         
  -7  -4   3         80.97         89.62        44.50 o                         
  -6  -4   3       1171.61       1187.67       115.95 o                         
  -5  -4   3       1278.27       1198.32       111.56 o                         
  -4  -4   3         74.91         23.82        19.43 o                         
  -3  -4   3        531.53        606.05        71.45 o                         
  -2  -4   3       1344.72       1404.52       102.78 o                         
  -1  -4   3       1114.31       1192.05        90.25 o                         
   0  -4   3        781.66        797.84        69.57 o                         
   1  -4   3         38.60         28.83        15.67 o                         
   2  -4   3       1321.05       1375.62        62.95 o                         
   3  -4   3        170.30        172.35        19.36 o                         
   4  -4   3         99.16         75.21        19.74 o                         
   5  -4   3        265.71        255.04        37.46 o                         
   6  -4   3        250.93        287.05        67.69 o                         
   7  -4   3         15.85         20.68        32.59 o                         
  -7  -3   3        398.00        456.26        83.36 o                         
  -6  -3   3       1980.66       2001.24       104.18 o                         
  -5  -3   3        585.68        588.51        73.33 o                         
  -4  -3   3          1.26         13.16        18.18 o                         
  -3  -3   3        694.80        738.92        72.07 o                         
  -2  -3   3       3373.05       3619.41       148.54 o                         
  -1  -3   3       1084.71       1202.08        80.22 o                         
   0  -3   3         57.90         47.63        19.43 o                         
   1  -3   3       3938.98       4174.70       130.36 o                         
   2  -3   3       4113.90       4277.70        98.36 o                         
   3  -3   3         16.36         13.92         6.87 o                         
   4  -3   3        489.54        474.25        42.56 o                         
   5  -3   3        803.56        860.97        51.06 o                         
   6  -3   3       1841.15       1877.96       163.58 o                         
   7  -3   3         43.14         21.16        14.90 o                         
  -7  -2   3         99.85         87.74        40.74 o                         
  -6  -2   3       1408.69       1370.05       127.85 o                         
  -5  -2   3        790.49        799.27        66.75 o                         
  -4  -2   3       1045.86       1131.26        86.49 o                         
  -3  -2   3        552.31        492.62        53.90 o                         
  -2  -2   3        684.39        710.09        59.54 o                         
  -1  -2   3         10.25         24.44        14.41 o                         
   0  -2   3       2469.16       2478.75        94.64 o                         
   1  -2   3       4278.60       4237.66        83.73 o                         
   2  -2   3        505.85        508.46        24.98 o                         
   3  -2   3         55.94         46.39         6.49 o                         
   4  -2   3        842.59        824.62        34.22 o                         
   5  -2   3        927.99        907.87        72.32 o                         
   6  -2   3        177.79        164.75        34.18 o                         
   7  -2   3          6.67         33.43        21.31 o                         
  -7  -1   3        388.76        416.78        74.58 o                         
  -6  -1   3         45.71         47.71        18.37 o                         
  -5  -1   3          8.37         -4.66         8.13 o                         
  -4  -1   3        546.09        529.80        33.20 o                         
  -3  -1   3       1385.47       1515.93       113.75 o                         
  -2  -1   3         41.38         55.60        12.85 o                         
  -1  -1   3         19.99          4.39        10.03 o                         
   0  -1   3        177.97        195.54        25.70 o                         
   1  -1   3      15600.41      16004.36       214.34 o                         
   2  -1   3          4.48          9.59         6.27 o                         
   3  -1   3       1341.15       1317.41        40.67 o                         
   4  -1   3        419.63        403.20        22.52 o                         
   5  -1   3         71.78         92.65        15.62 o                         
   6  -1   3         52.43         65.01        24.33 o                         
   7  -1   3          9.66          7.31        16.34 o                         
  -7   0   3         35.04         61.42        30.71 o                         
  -6   0   3          1.46          2.05        15.36 o                         
  -5   0   3          1.79          7.98        15.36 o                         
  -4   0   3       1481.47       1499.15        51.59 o                         
  -3   0   3       1981.49       1994.50        70.81 o                         
  -2   0   3        364.40        416.15        41.36 o                         
  -1   0   3        318.21        302.04        19.26 o                         
   0   0   3       4492.42       4450.73        67.70 o                         
   1   0   3        129.98        112.19        18.80 o                         
   2   0   3        433.80        412.47        20.28 o                         
   3   0   3       1407.05       1278.82        34.28 o                         
   4   0   3          4.82          9.45         7.08 o                         
   5   0   3         15.92         16.70         8.60 o                         
   6   0   3        183.81        163.05        32.96 o                         
   7   0   3         74.69         72.55        25.85 o                         
   8   0   3         30.28        144.15        47.01 o                         
  -7   1   3          6.32         27.58        24.44 o                         
  -6   1   3        427.68        390.06        58.29 o                         
  -5   1   3       1232.82       1317.00        72.35 o                         
  -4   1   3       1501.09       1519.47        47.72 o                         
  -3   1   3        411.89        410.32        37.69 o                         
  -2   1   3         29.16         44.39         5.70 o                         
  -1   1   3       3603.05       3652.70        48.97 o                         
   0   1   3        944.78        948.81        30.49 o                         
   1   1   3       2658.31       2611.01        24.23 o                         
   2   1   3        222.50        196.73        20.68 o                         
   3   1   3       1142.11        979.12        56.84 o                         
   4   1   3        142.38        134.53        12.18 o                         
   5   1   3         15.56         12.88        10.04 o                         
   6   1   3        643.86        772.76        77.40 o                         
   7   1   3        124.95        120.20        31.62 o                         
   8   1   3        106.81         40.11        23.82 o                         
  -7   2   3         54.53         45.75        31.96 o                         
  -6   2   3        178.93        176.28        31.01 o                         
  -5   2   3         48.80         -4.39        10.64 o                         
  -4   2   3          3.88         -4.10         8.63 o                         
  -3   2   3         17.62          9.04         9.96 o                         
  -2   2   3       3706.37       3627.88        93.88 o                         
  -1   2   3       1358.10       1326.54        31.42 o                         
   0   2   3        613.54        664.53        18.66 o                         
   1   2   3         85.01         91.13        11.00 o                         
   2   2   3       2228.83       2133.67        52.21 o                         
   3   2   3       1411.60       1431.48        58.05 o                         
   4   2   3         68.08         74.98        16.34 o                         
   5   2   3        382.51        385.05        32.15 o                         
   6   2   3       1154.83       1132.49        79.24 o                         
   7   2   3        539.88        509.54        81.48 o                         
   8   2   3          1.14         33.22        28.83 o                         
  -7   3   3          4.29         12.53        22.56 o                         
  -6   3   3         58.18         99.82        24.08 o                         
  -5   3   3         98.99         86.83        20.88 o                         
  -4   3   3        131.51        133.16        23.88 o                         
  -3   3   3         38.63         33.59        13.02 o                         
  -2   3   3        174.56        212.17        18.18 o                         
  -1   3   3       1071.25       1126.05        43.67 o                         
   0   3   3        157.13        159.19        25.07 o                         
   1   3   3         25.12         21.42        14.41 o                         
   2   3   3         53.46         64.05         6.60 o                         
   3   3   3        683.04        711.34        30.73 o                         
   4   3   3         61.94         53.29        11.47 o                         
   5   3   3         91.65         84.01        16.36 o                         
   6   3   3       1049.90       1084.18        68.63 o                         
   7   3   3          8.30         -5.01        22.56 o                         
   8   3   3         42.69         33.84        32.59 o                         
  -7   4   3         30.36         26.95        20.68 o                         
  -6   4   3        444.45        422.77        49.17 o                         
  -5   4   3        404.89        324.33        40.33 o                         
  -4   4   3          0.52          2.51        10.66 o                         
  -3   4   3         92.51         68.21         9.40 o                         
  -2   4   3          2.46          9.92        10.20 o                         
  -1   4   3       1163.14       1198.95        80.85 o                         
   0   4   3         67.28         66.94        14.80 o                         
   1   4   3        562.61        503.93        40.62 o                         
   2   4   3          2.18          4.15         4.35 o                         
   3   4   3        143.62        114.52        19.23 o                         
   4   4   3       1255.67       1358.47        49.54 o                         
   5   4   3        411.02        372.64        32.69 o                         
   6   4   3        424.53        454.19        47.18 o                         
   7   4   3         57.43         47.63        26.32 o                         
   8   4   3         37.17         52.65        31.34 o                         
  -7   5   3        493.21        595.40        95.26 o                         
  -6   5   3        310.64        451.74       101.22 o                         
  -5   5   3          2.24          0.94        12.41 o                         
  -4   5   3       1298.53       1312.63        77.99 o                         
  -3   5   3       1577.57       1599.43       115.95 o                         
  -2   5   3         12.85        -11.91        16.30 o                         
  -1   5   3        304.94        273.26        44.50 o                         
   0   5   3       1621.42       1617.95        68.69 o                         
   1   5   3       5989.46       6288.26       125.28 o                         
   2   5   3        332.71        334.96        28.28 o                         
   3   5   3         74.54         52.02        28.83 o                         
   4   5   3        443.71        406.75        61.42 o                         
   5   5   3         49.67         59.70        17.17 o                         
   6   5   3          1.13          7.04        10.90 o                         
   7   5   3        111.49        179.87        50.14 o                         
   8   5   3         96.54        110.31        40.74 o                         
  -6   6   3         61.82         41.36        29.46 o                         
  -5   6   3         30.86         72.70        31.96 o                         
  -4   6   3        532.60        481.33        73.95 o                         
  -3   6   3       1289.90       1139.41       105.92 o                         
  -2   6   3         20.59         25.70        20.68 o                         
  -1   6   3        886.04        854.82        54.76 o                         
   0   6   3       3940.64       4170.43       140.39 o                         
   1   6   3        658.81        622.31        65.49 o                         
   2   6   3          3.22         -6.64         9.90 o                         
   3   6   3       1455.48       1427.08       114.69 o                         
   4   6   3       4364.33       4580.20       214.97 o                         
   5   6   3        614.70        595.40        82.73 o                         
   6   6   3        140.33        164.40        26.53 o                         
   7   6   3        145.27        173.02        35.00 o                         
  -6   7   3          9.51         23.82        27.58 o                         
  -5   7   3        256.56        262.60        63.30 o                         
  -4   7   3         64.71         33.22        23.19 o                         
  -3   7   3        580.91        525.21        78.97 o                         
  -2   7   3        909.93       1009.05       103.41 o                         
  -1   7   3        572.42        559.88        48.81 o                         
   0   7   3        717.89        761.39        56.94 o                         
   1   7   3        648.66        636.67        59.85 o                         
   2   7   3        502.38        467.18        42.64 o                         
   3   7   3        949.92        950.76       100.90 o                         
   4   7   3        380.47        334.68        64.55 o                         
   5   7   3         92.22         72.70        35.10 o                         
   6   7   3         68.38         65.00        31.66 o                         
   7   7   3        124.31        176.04        28.56 o                         
  -5   8   3        305.38        238.79        63.30 o                         
  -4   8   3          5.57        -26.95        26.95 o                         
  -3   8   3         50.54         96.52        39.48 o                         
  -2   8   3          6.77         57.66        30.08 o                         
  -1   8   3          1.63         -5.46        18.18 o                         
   0   8   3        304.30        349.73        42.82 o                         
   1   8   3          3.68          8.68        13.54 o                         
   2   8   3         38.96         52.11        17.56 o                         
   3   8   3        154.01        197.42        49.51 o                         
   4   8   3        412.73        444.36        78.97 o                         
   5   8   3         16.16         38.86        30.71 o                         
   6   8   3        227.58        220.37        43.13 o                         
   7   8   3        136.54        160.59        30.17 o                         
  -4   9   3         44.52         21.94        26.32 o                         
  -3   9   3         13.41        -25.70        26.95 o                         
  -2   9   3        685.68        707.59       100.90 o                         
  -1   9   3        465.95        474.98        52.06 o                         
   0   9   3         93.59         59.96        42.62 o                         
   1   9   3          1.10          9.25        16.92 o                         
   2   9   3         34.97         67.69        40.11 o                         
   3   9   3        328.50        385.44        73.95 o                         
   4   9   3         37.51        106.55        47.63 o                         
   5   9   3         13.21         65.18        37.60 o                         
   6   9   3         16.77         16.92        25.70 o                         
  -2  10   3        169.55        187.39        53.27 o                         
  -1  10   3          2.39        -24.44        24.44 o                         
   0  10   3        220.12        244.53        41.86 o                         
   1  10   3        114.21         82.21        24.52 o                         
   2  10   3        117.46        174.23        54.53 o                         
   3  10   3         23.50         52.02        39.48 o                         
   4  10   3         25.83          4.39        16.30 o                         
   0  11   3         52.11         82.53        25.66 o                         
   1  11   3        415.88        383.73        54.70 o                         
   2  11   3         73.68        115.95        50.77 o                         
  -1 -10   4          2.93         15.12        19.27 o                         
   0 -10   4         11.73         -4.09        18.20 o                         
  -3  -9   4        421.21        382.31        80.85 o                         
  -2  -9   4         70.85        101.53        42.62 o                         
  -1  -9   4          2.61        156.68        59.54 o                         
   0  -9   4         27.45         17.57        61.42 o                         
   1  -9   4          0.58         13.79        27.58 o                         
   2  -9   4          1.20         21.94        26.95 o                         
   3  -9   4          7.71        -11.28        18.80 o                         
  -5  -8   4          0.45          8.15        20.68 o                         
  -4  -8   4         23.89         45.75        35.72 o                         
  -3  -8   4        172.07         68.31        40.74 o                         
  -2  -8   4        120.37        251.95        62.05 o                         
  -1  -8   4        131.17        161.07        48.89 o                         
   0  -8   4          1.36         -7.42        21.62 o                         
   1  -8   4          2.03         -0.61        31.65 o                         
   2  -8   4        111.09        197.42        56.41 o                         
   3  -8   4         40.12         25.07        25.70 o                         
   4  -8   4          3.00         -8.15        17.55 o                         
  -6  -7   4         16.98          0.00        12.53 o                         
  -5  -7   4          6.29          1.25        12.53 o                         
  -4  -7   4        167.91        177.99        51.39 o                         
  -3  -7   4        848.03        943.24       114.07 o                         
  -2  -7   4        372.65        432.45        77.09 o                         
  -1  -7   4          2.36         20.68        22.56 o                         
   0  -7   4        611.96        633.63        84.61 o                         
   1  -7   4        174.24        206.74        34.48 o                         
   2  -7   4        191.60        189.90        48.26 o                         
   3  -7   4         37.84         33.84        25.70 o                         
   4  -7   4         20.91         65.81        31.96 o                         
  -6  -6   4          7.46         -5.64        21.31 o                         
  -5  -6   4         12.37         29.46        22.56 o                         
  -4  -6   4        176.89        200.56        53.27 o                         
  -3  -6   4        415.07        493.24        77.72 o                         
  -2  -6   4        161.39        161.07        48.89 o                         
  -1  -6   4         12.02         30.71        29.46 o                         
   0  -6   4       1000.27        988.36        96.52 o                         
   1  -6   4        246.47        279.78        38.24 o                         
   2  -6   4        141.97         95.71        26.01 o                         
   3  -6   4         83.94         94.46        25.66 o                         
   4  -6   4         45.76         63.63        24.44 o                         
   5  -6   4         43.71         36.77        24.44 o                         
   6  -6   4          8.80         34.47        34.47 o                         
  -7  -5   4         98.81        104.67        45.13 o                         
  -6  -5   4          1.08         32.59        24.44 o                         
  -5  -5   4          0.69         23.19        20.06 o                         
  -4  -5   4        183.54        200.56        50.77 o                         
  -3  -5   4        994.48       1074.85       107.17 o                         
  -2  -5   4          8.61          5.64        15.04 o                         
  -1  -5   4        594.46        570.96        71.45 o                         
   0  -5   4       2568.19       2913.70       151.04 o                         
   1  -5   4         22.57         20.06        13.79 o                         
   2  -5   4         23.97         12.36        12.39 o                         
   3  -5   4        327.27        323.34        39.51 o                         
   4  -5   4         37.85         51.04        20.13 o                         
   5  -5   4          5.24         10.67        27.89 o                         
   6  -5   4         13.01         37.60        30.08 o                         
  -7  -4   4        140.67        124.09        47.63 o                         
  -6  -4   4        314.11        267.62        59.54 o                         
  -5  -4   4        313.14        282.66        57.66 o                         
  -4  -4   4        289.52        306.47        56.41 o                         
  -3  -4   4         95.50         82.73        30.08 o                         
  -2  -4   4        784.31        709.47        77.72 o                         
  -1  -4   4        571.92        560.93        65.18 o                         
   0  -4   4       9856.23      10825.63       263.86 o                         
   1  -4   4         25.91         47.01        21.31 o                         
   2  -4   4        438.08        522.70        41.21 o                         
   3  -4   4        897.62        931.51        45.92 o                         
   4  -4   4         29.02         34.18        16.68 o                         
   5  -4   4         19.13         25.66        33.22 o                         
   6  -4   4         11.36         10.03        23.19 o                         
   7  -4   4         45.10        -22.56        38.23 o                         
  -7  -3   4        100.94         85.86        41.99 o                         
  -6  -3   4        339.78        319.87        43.85 o                         
  -5  -3   4        600.11        634.26        78.34 o                         
  -4  -3   4         83.11         53.90        23.82 o                         
  -3  -3   4         30.38         26.95        19.43 o                         
  -2  -3   4        204.01        169.22        35.72 o                         
  -1  -3   4       1519.56       1418.93        93.38 o                         
   0  -3   4       2721.23       2783.97       120.96 o                         
   1  -3   4        105.14        140.39        28.20 o                         
   2  -3   4       2487.03       2615.75        82.78 o                         
   3  -3   4       2456.81       2612.80        70.65 o                         
   4  -3   4        493.07        453.02        32.18 o                         
   5  -3   4        154.64        352.23        65.18 o                         
   6  -3   4        202.20        211.81        39.80 o                         
   7  -3   4         58.30         41.55        55.15 o                         
  -7  -2   4         22.50         22.56        20.68 o                         
  -6  -2   4        637.20        574.72        84.61 o                         
  -5  -2   4        177.27        151.04        27.12 o                         
  -4  -2   4         66.49        117.83        30.71 o                         
  -3  -2   4       1809.79       1888.99       107.80 o                         
  -2  -2   4       3189.14       3287.24       133.50 o                         
  -1  -2   4        301.27        277.64        38.86 o                         
   0  -2   4         33.30         28.09        12.13 o                         
   1  -2   4         94.80         68.88        14.60 o                         
   2  -2   4       2078.32       1984.95        53.16 o                         
   3  -2   4       1214.96       1203.07        38.00 o                         
   4  -2   4         10.07         10.44        11.31 o                         
   5  -2   4        214.99        202.56        35.00 o                         
   6  -2   4        223.66        214.14        39.82 o                         
   7  -2   4          5.81         -4.51        36.35 o                         
  -7  -1   4         19.51         20.06        17.55 o                         
  -6  -1   4        953.05        839.09        65.76 o                         
  -5  -1   4         74.54        116.81        19.24 o                         
  -4  -1   4        493.86        536.64        41.29 o                         
  -3  -1   4        533.94        468.25        36.10 o                         
  -2  -1   4        761.57        682.26        40.11 o                         
  -1  -1   4        220.11        220.62        42.93 o                         
   0  -1   4        737.45        758.98        53.27 o                         
   1  -1   4        163.08        125.97        23.82 o                         
   2  -1   4          5.62          2.04         7.94 o                         
   3  -1   4        105.82         81.18        10.22 o                         
   4  -1   4        403.17        402.01        23.35 o                         
   5  -1   4        103.26        109.63        25.25 o                         
   6  -1   4          8.77         -6.60        14.26 o                         
   7  -1   4         16.70         -3.01        36.04 o                         
  -7   0   4          7.04         31.96        27.58 o                         
  -6   0   4         54.89         67.36        20.33 o                         
  -5   0   4        228.96        183.87        28.12 o                         
  -4   0   4        596.42        642.39        35.86 o                         
  -3   0   4       1043.00       1026.69        41.40 o                         
  -2   0   4          4.18          8.63         8.92 o                         
  -1   0   4        422.87        438.43        26.55 o                         
   0   0   4        303.34        307.68        21.05 o                         
   1   0   4          7.90         11.28        11.28 o                         
   2   0   4         15.41         14.06         5.90 o                         
   3   0   4        638.85        634.50        24.89 o                         
   4   0   4         29.28         35.02         7.61 o                         
   5   0   4          6.62         -7.47         8.41 o                         
   6   0   4        143.49        165.74        33.81 o                         
   7   0   4          7.37        -21.94        21.94 o                         
   8   0   4          5.85         42.62        24.09 o                         
  -7   1   4        114.84        102.89        26.74 o                         
  -6   1   4         40.24         10.62        13.02 o                         
  -5   1   4         76.06         54.24        17.50 o                         
  -4   1   4        359.71        340.37        24.84 o                         
  -3   1   4       1285.55       1350.54        44.90 o                         
  -2   1   4        159.24        171.89        13.68 o                         
  -1   1   4        482.18        493.20        26.48 o                         
   0   1   4       5036.50       4992.47        79.39 o                         
   1   1   4       1527.18       1405.14        42.10 o                         
   2   1   4         42.85         39.09         7.48 o                         
   3   1   4         21.21          3.13         7.52 o                         
   4   1   4       1294.02       1131.00        67.74 o                         
   5   1   4        256.15        249.57        25.99 o                         
   6   1   4        118.54         83.55        25.79 o                         
   7   1   4        265.62        314.70        47.53 o                         
   8   1   4        125.65        132.24        49.51 o                         
  -7   2   4        150.13        104.27        47.01 o                         
  -6   2   4         36.13         12.03        37.60 o                         
  -5   2   4          3.19         -2.82        12.85 o                         
  -4   2   4        596.41        542.64        47.32 o                         
  -3   2   4        574.77        542.11        39.37 o                         
  -2   2   4        507.56        583.77        23.50 o                         
  -1   2   4       6510.77       6438.57        72.99 o                         
   0   2   4       2683.99       2625.25        60.64 o                         
   1   2   4        268.29        239.74        11.74 o                         
   2   2   4          0.27          0.84         5.61 o                         
   3   2   4       1316.86       1359.98        47.03 o                         
   4   2   4        486.47        438.65        30.33 o                         
   5   2   4        658.32        628.30        41.29 o                         
   6   2   4        354.79        352.17        44.81 o                         
   7   2   4        219.61        237.70        42.75 o                         
   8   2   4        405.87        373.54        78.97 o                         
  -7   3   4          0.31        -15.34        15.34 o                         
  -6   3   4         14.80         15.54        13.47 o                         
  -5   3   4        497.85        534.38        50.23 o                         
  -4   3   4          5.61        -13.16        13.16 o                         
  -3   3   4        242.62        221.61        27.12 o                         
  -2   3   4          5.57         14.53         6.53 o                         
  -1   3   4         43.87         82.53        10.20 o                         
   0   3   4       3839.46       3772.39        51.60 o                         
   1   3   4        708.87        720.73        35.24 o                         
   2   3   4       1142.79       1154.58        29.54 o                         
   3   3   4        851.36        813.19        37.60 o                         
   4   3   4        142.64         93.18        18.74 o                         
   5   3   4         50.57         53.52        14.45 o                         
   6   3   4        119.32        170.54        40.05 o                         
   7   3   4        192.34        137.88        41.99 o                         
   8   3   4         56.65         78.34        35.72 o                         
  -7   4   4         13.92         10.68        15.67 o                         
  -6   4   4         88.75         79.43        24.57 o                         
  -5   4   4       1462.64       1496.94        86.41 o                         
  -4   4   4         13.39         32.13        14.76 o                         
  -3   4   4          0.90          4.95         8.88 o                         
  -2   4   4       1176.78       1189.03        40.90 o                         
  -1   4   4        538.74        522.15        35.37 o                         
   0   4   4          1.78         -1.57        10.19 o                         
   1   4   4         68.00         47.00        14.10 o                         
   2   4   4       3070.16       3147.58        80.09 o                         
   3   4   4       1337.02       1101.26        74.79 o                         
   4   4   4          5.75          4.37         9.30 o                         
   5   4   4        292.24        301.01        30.44 o                         
   6   4   4        257.48        289.37        37.90 o                         
   7   4   4         40.59         53.90        27.58 o                         
   8   4   4          7.41        -28.83        28.83 o                         
  -7   5   4        126.85        150.40        79.28 o                         
  -6   5   4        283.94        353.85        47.96 o                         
  -5   5   4        365.86        407.15        48.07 o                         
  -4   5   4        407.05        411.25        44.21 o                         
  -3   5   4        721.10        715.34        75.52 o                         
  -2   5   4        776.51        771.08        45.78 o                         
  -1   5   4        639.19        623.60        64.55 o                         
   0   5   4        319.11        327.16        45.13 o                         
   1   5   4        568.39        562.64        41.29 o                         
   2   5   4        847.42        818.10        35.06 o                         
   3   5   4       1779.96       1853.92        47.52 o                         
   4   5   4          0.41        -12.39        12.39 o                         
   5   5   4        108.83        130.96        28.81 o                         
   6   5   4       1474.20       1289.45        82.87 o                         
   7   5   4          5.39          7.52        22.56 o                         
   8   5   4         22.08        -20.68        28.83 o                         
  -6   6   4        360.50        295.21        46.30 o                         
  -5   6   4        308.32        235.03        53.27 o                         
  -4   6   4          1.72         11.28        18.18 o                         
  -3   6   4        708.27        824.79        90.25 o                         
  -2   6   4        887.11        753.34        82.10 o                         
  -1   6   4        247.00        199.30        43.24 o                         
   0   6   4       1091.30       1155.08        91.50 o                         
   1   6   4       1215.14       1148.65        81.79 o                         
   2   6   4        284.61        240.36        31.02 o                         
   3   6   4          2.35        -10.92        37.92 o                         
   4   6   4       2504.66       2495.04       159.19 o                         
   5   6   4       1291.53       1269.42        66.44 o                         
   6   6   4        795.02        785.49        67.40 o                         
   7   6   4          2.65        -13.34        13.34 o                         
   8   6   4         53.75         -0.63        11.28 o                         
  -6   7   4         98.02        117.83        45.13 o                         
  -5   7   4         23.73         48.89        38.86 o                         
  -4   7   4        353.81        343.45        66.43 o                         
  -3   7   4       1180.94       1377.57       124.09 o                         
  -2   7   4        363.45        504.52        73.33 o                         
  -1   7   4          4.55         19.43        18.80 o                         
   0   7   4        846.23        864.58        61.08 o                         
   1   7   4        419.00        428.06        62.67 o                         
   2   7   4          5.22         -5.66        12.05 o                         
   3   7   4        227.95        290.18        58.29 o                         
   4   7   4        265.11        264.48        57.03 o                         
   5   7   4         92.37         74.82        24.24 o                         
   6   7   4        192.69        250.45        33.91 o                         
   7   7   4        120.38        117.00        29.00 o                         
  -5   8   4         28.21         28.20        31.34 o                         
  -4   8   4         23.36         41.99        31.34 o                         
  -3   8   4        259.04        211.84        52.02 o                         
  -2   8   4        250.86        245.05        57.03 o                         
  -1   8   4        108.13        136.00        39.48 o                         
   0   8   4        118.55        126.25        27.12 o                         
   1   8   4         47.16         66.78        21.38 o                         
   2   8   4        256.68        263.05        34.27 o                         
   3   8   4          1.12         16.92        21.94 o                         
   4   8   4        159.67        149.79        49.51 o                         
   5   8   4         29.16         14.41        24.44 o                         
   6   8   4          9.80        -14.39        14.39 o                         
   7   8   4          2.97          3.72        11.85 o                         
  -4   9   4          1.13        -33.84        33.84 o                         
  -3   9   4        193.09        176.74        56.41 o                         
  -2   9   4         21.95        -21.94        21.94 o                         
  -1   9   4        187.88        259.47        58.91 o                         
   0   9   4        209.28        188.52        35.60 o                         
   1   9   4         27.10         21.06        14.90 o                         
   2   9   4          3.41         -3.13        26.95 o                         
   3   9   4         54.62         30.08        30.08 o                         
   4   9   4          4.72        -38.23        38.23 o                         
   5   9   4          1.93        -28.20        28.20 o                         
   6   9   4          0.44        -16.92        16.92 o                         
  -2  10   4          0.48         20.68        23.82 o                         
  -1  10   4         23.23         45.75        33.22 o                         
   0  10   4        506.12        498.26        82.73 o                         
   1  10   4         10.03        -16.58        16.58 o                         
   2  10   4        358.38        342.83        73.95 o                         
   3  10   4        413.70        426.81        81.48 o                         
   4  10   4         15.85          1.25        19.43 o                         
  -1  11   4          7.37         -6.27        20.68 o                         
   0  11   4         22.36         15.04        16.30 o                         
   1  11   4         13.02         64.14        29.05 o                         
   2  11   4         30.51         30.13        18.99 o                         
   3  11   4        186.46        196.17        64.55 o                         
   0 -10   5         23.68         39.48        30.71 o                         
  -3  -9   5         45.20         75.84        41.99 o                         
  -2  -9   5         92.13         49.51        37.60 o                         
  -1  -9   5          0.67        -25.07        25.07 o                         
   0  -9   5         45.43         27.87        54.21 o                         
   1  -9   5          6.97          4.39        28.83 o                         
  -4  -8   5         14.22         20.06        24.44 o                         
  -3  -8   5          2.14         -3.76        20.06 o                         
  -2  -8   5          2.81         63.30        37.60 o                         
  -1  -8   5         26.66          5.64        24.44 o                         
   0  -8   5         33.17         41.99        32.59 o                         
   1  -8   5         15.06          8.83        14.44 o                         
   2  -8   5         60.37        147.91        50.14 o                         
   3  -8   5        129.34        125.97        45.75 o                         
   4  -8   5         10.11         41.99        31.34 o                         
  -6  -7   5        169.30        181.13        58.29 o                         
  -5  -7   5         64.48        139.14        53.27 o                         
  -4  -7   5        114.60        132.24        46.38 o                         
  -3  -7   5         23.34         31.96        28.20 o                         
  -2  -7   5        302.36        347.21        72.07 o                         
  -1  -7   5        124.53        181.13        51.39 o                         
   0  -7   5         21.13         53.90        30.71 o                         
   1  -7   5          7.78          2.25        12.39 o                         
   2  -7   5        303.69        321.52        68.31 o                         
   3  -7   5         99.58        149.16        48.26 o                         
   4  -7   5         17.89         38.86        28.20 o                         
  -6  -6   5        602.35        556.54        97.14 o                         
  -5  -6   5        684.46        725.13       105.92 o                         
  -4  -6   5         22.19          5.01        13.16 o                         
  -3  -6   5        153.56        179.87        52.65 o                         
  -2  -6   5        350.71        355.36        65.81 o                         
  -1  -6   5        359.48        392.96        67.69 o                         
   0  -6   5        228.85        298.33        56.41 o                         
   1  -6   5         87.85        140.39        37.60 o                         
   2  -6   5        710.63        751.44        61.43 o                         
   3  -6   5        156.63        150.72        33.53 o                         
   4  -6   5         43.49         39.71        16.17 o                         
   5  -6   5        185.84        199.30        56.41 o                         
   6  -6   5        174.61        109.68        41.99 o                         
  -6  -5   5        747.78        639.27        97.77 o                         
  -5  -5   5        104.66         88.37        38.86 o                         
  -4  -5   5         14.43         31.34        23.82 o                         
  -3  -5   5        185.73        208.08        50.77 o                         
  -2  -5   5        472.02        451.25        68.94 o                         
  -1  -5   5          3.80         21.94        18.18 o                         
   0  -5   5        220.05        317.76        54.53 o                         
   1  -5   5        511.22        540.25        65.81 o                         
   2  -5   5        402.14        374.72        60.17 o                         
   3  -5   5         67.28         73.33        31.34 o                         
   4  -5   5        310.57        319.15        35.62 o                         
   5  -5   5        147.75        115.95        41.99 o                         
   6  -5   5        505.03        568.45        99.02 o                         
  -7  -4   5         78.90        166.71        55.78 o                         
  -6  -4   5        338.40        342.83        65.18 o                         
  -5  -4   5        175.97        127.23        41.36 o                         
  -4  -4   5        573.37        622.35        82.10 o                         
  -3  -4   5         73.20         99.02        35.10 o                         
  -2  -4   5         15.04          1.25        16.30 o                         
  -1  -4   5          2.16         -0.63        16.92 o                         
   0  -4   5        330.75        341.57        51.39 o                         
   1  -4   5        431.26        367.89        51.39 o                         
   2  -4   5          2.15         20.15        13.38 o                         
   3  -4   5        203.70        229.80        29.22 o                         
   4  -4   5        219.92        249.61        28.83 o                         
   5  -4   5        208.08        228.13        56.41 o                         
   6  -4   5         32.19        119.08        47.01 o                         
   7  -4   5          5.56        -13.79        31.96 o                         
  -7  -3   5        355.42        448.12        84.61 o                         
  -6  -3   5         12.52          6.61        13.67 o                         
  -5  -3   5         31.96         63.30        26.95 o                         
  -4  -3   5        980.74        924.44        94.01 o                         
  -3  -3   5       1584.70       1653.96       117.20 o                         
  -2  -3   5          0.15        -18.18        18.18 o                         
  -1  -3   5        172.49        177.99        36.35 o                         
   0  -3   5        479.10        433.70        53.27 o                         
   1  -3   5       4207.48       4425.39       154.18 o                         
   2  -3   5         38.80         48.44        11.86 o                         
   3  -3   5        886.07        911.80        60.69 o                         
   4  -3   5        364.94        357.74        26.42 o                         
   5  -3   5         78.23         47.63        29.46 o                         
   6  -3   5          2.68         33.84        31.96 o                         
   7  -3   5         23.86          4.39        28.83 o                         
  -7  -2   5         38.77         81.48        39.48 o                         
  -6  -2   5         91.94         77.72        33.22 o                         
  -5  -2   5         64.49         80.22        28.83 o                         
  -4  -2   5       1500.12       1614.47       110.93 o                         
  -3  -2   5       1351.34       1487.87       100.90 o                         
  -2  -2   5        813.77        865.52        73.95 o                         
  -1  -2   5        730.85        787.18        67.06 o                         
   0  -2   5       3060.80       3069.77        89.62 o                         
   1  -2   5        415.78        381.05        31.85 o                         
   2  -2   5        567.55        507.66        53.27 o                         
   3  -2   5       2184.82       2141.41        79.44 o                         
   4  -2   5         52.12         38.43        11.35 o                         
   5  -2   5          6.98          4.82        10.06 o                         
   6  -2   5        415.62        515.28        66.75 o                         
   7  -2   5        210.60        257.17        46.98 o                         
  -7  -1   5          4.92        -11.91        15.67 o                         
  -6  -1   5        220.03        242.34        55.78 o                         
  -5  -1   5        626.92        622.41        42.50 o                         
  -4  -1   5        530.81        478.99        43.87 o                         
  -3  -1   5          8.02          4.99        10.35 o                         
  -2  -1   5          5.36         -2.09         9.27 o                         
  -1  -1   5       1063.16       1026.45        48.40 o                         
   0  -1   5        128.28        124.09        25.70 o                         
   1  -1   5       1798.72       1848.87        90.88 o                         
   2  -1   5        213.33        261.35        36.98 o                         
   3  -1   5         66.35         46.99        15.51 o                         
   4  -1   5         19.38         10.77         5.87 o                         
   5  -1   5         39.11         49.68        13.39 o                         
   6  -1   5        400.73        447.82        53.39 o                         
   7  -1   5         33.22         23.62        18.97 o                         
  -7   0   5         41.00         67.90        22.55 o                         
  -6   0   5        130.29        164.73        30.49 o                         
  -5   0   5        705.79        738.51        57.59 o                         
  -4   0   5        377.16        389.22        29.91 o                         
  -3   0   5         51.20         49.98        18.18 o                         
  -2   0   5        269.08        218.09        43.56 o                         
  -1   0   5         13.51          1.11         7.67 o                         
   0   0   5          0.48          4.89         7.75 o                         
   1   0   5         40.29         35.72        17.55 o                         
   2   0   5         51.19         35.72        16.30 o                         
   3   0   5        405.20        444.94        26.21 o                         
   4   0   5         45.36         38.21         7.71 o                         
   5   0   5         72.40         80.59        16.72 o                         
   6   0   5        401.51        413.17        92.44 o                         
   7   0   5        212.81        148.51        34.77 o                         
   8   0   5         18.81        -28.20        28.20 o                         
  -7   1   5         28.34         36.88        15.94 o                         
  -6   1   5        263.08        220.64        34.35 o                         
  -5   1   5        185.56        211.85        32.07 o                         
  -4   1   5        305.18        279.58        23.81 o                         
  -3   1   5        521.57        472.02        29.33 o                         
  -2   1   5          3.97         11.05         5.96 o                         
  -1   1   5        880.21        932.77        40.33 o                         
   0   1   5         67.12         43.18        21.00 o                         
   1   1   5       1342.80       1281.24        46.38 o                         
   2   1   5         40.56         29.46         5.34 o                         
   3   1   5        207.81        203.49        29.14 o                         
   4   1   5        142.64        156.84        19.78 o                         
   5   1   5        127.43        143.50        20.54 o                         
   6   1   5        735.60        751.62        66.26 o                         
   7   1   5         45.90         11.36        12.53 o                         
   8   1   5        129.47        119.25        35.18 o                         
  -7   2   5        282.46        347.47        47.57 o                         
  -6   2   5       1036.90       1065.38       170.79 o                         
  -5   2   5        544.54        505.43        48.90 o                         
  -4   2   5        483.49        481.60        31.82 o                         
  -3   2   5       1313.16       1309.28        62.00 o                         
  -2   2   5         14.58          5.27         5.37 o                         
  -1   2   5        567.65        616.06        24.17 o                         
   0   2   5       2658.40       2601.52        93.70 o                         
   1   2   5       3126.18       3119.28        42.20 o                         
   2   2   5         36.51         20.22         4.23 o                         
   3   2   5         47.63         52.47        11.25 o                         
   4   2   5       2393.03       2497.44        93.39 o                         
   5   2   5         17.64          8.73        10.43 o                         
   6   2   5        422.40        442.23        39.50 o                         
   7   2   5         21.98         28.62        25.07 o                         
   8   2   5        122.12        123.98        35.82 o                         
  -7   3   5        644.21        724.37        72.70 o                         
  -6   3   5        226.29        213.91        37.45 o                         
  -5   3   5         41.62         51.25        19.58 o                         
  -4   3   5       1918.87       1951.77        87.66 o                         
  -3   3   5       2480.66       2635.64        50.64 o                         
  -2   3   5          0.81          9.73         7.38 o                         
  -1   3   5        823.25        862.51        32.82 o                         
   0   3   5       2437.80       2633.89        71.93 o                         
   1   3   5      10012.26      10278.85       168.28 o                         
   2   3   5        356.76        374.47        18.60 o                         
   3   3   5       1563.77       1582.60        52.29 o                         
   4   3   5       1779.73       1861.07        66.99 o                         
   5   3   5        169.95        161.48        22.96 o                         
   6   3   5         58.61         32.35        13.53 o                         
   7   3   5        154.61        122.68        44.18 o                         
   8   3   5        207.40        202.44        60.79 o                         
  -7   4   5         52.76         97.60        28.80 o                         
  -6   4   5         65.52         74.69        26.01 o                         
  -5   4   5         78.99         68.87        20.52 o                         
  -4   4   5        599.00        573.36        49.34 o                         
  -3   4   5       1550.22       1570.17        72.81 o                         
  -2   4   5         46.39         45.07         9.47 o                         
  -1   4   5        829.07        782.00        57.97 o                         
   0   4   5       3767.13       3774.65        95.05 o                         
   1   4   5         67.16         51.52        13.33 o                         
   2   4   5        180.92        183.07        16.22 o                         
   3   4   5        978.70        929.56        30.76 o                         
   4   4   5       2859.38       2965.75        82.65 o                         
   5   4   5        475.08        475.22        41.18 o                         
   6   4   5        216.93        252.55        30.46 o                         
   7   4   5         94.02        111.56        38.23 o                         
   8   4   5        108.04        130.36        45.13 o                         
  -7   5   5          2.09         11.14        43.87 o                         
  -6   5   5          3.73         27.35        20.06 o                         
  -5   5   5        468.39        549.52        69.25 o                         
  -4   5   5          3.51         -5.12        11.29 o                         
  -3   5   5        785.63        812.43        55.41 o                         
  -2   5   5       1244.55       1228.40        60.48 o                         
  -1   5   5        471.34        447.51        36.76 o                         
   0   5   5        649.88        687.55        45.65 o                         
   1   5   5        834.50        810.57        29.62 o                         
   2   5   5        281.40        266.85        20.04 o                         
   3   5   5        931.69        925.92        39.77 o                         
   4   5   5        421.80        395.08        31.49 o                         
   5   5   5        232.24        202.08        25.54 o                         
   6   5   5        115.29        118.06        25.66 o                         
   7   5   5         78.97         38.86        23.19 o                         
   8   5   5          0.78         32.59        26.95 o                         
  -6   6   5         92.69         19.02        30.40 o                         
  -5   6   5        834.03        792.72        69.10 o                         
  -4   6   5         44.57         11.28        22.56 o                         
  -3   6   5         34.70         51.39        24.44 o                         
  -2   6   5        918.33        822.09        52.84 o                         
  -1   6   5        443.85        338.68        35.82 o                         
   0   6   5        625.43        711.35        72.70 o                         
   1   6   5        117.52         67.06        24.44 o                         
   2   6   5        708.91        720.75        65.81 o                         
   3   6   5        580.40        608.56        77.72 o                         
   4   6   5        122.36         41.36        26.32 o                         
   5   6   5         64.75         57.05        19.36 o                         
   6   6   5        748.03        797.11       117.51 o                         
   7   6   5        259.74        309.68        45.20 o                         
   8   6   5         16.68        -29.46        29.46 o                         
  -5   7   5         39.20        112.81        47.01 o                         
  -4   7   5        254.39        188.65        49.51 o                         
  -3   7   5        363.49        443.10        70.82 o                         
  -2   7   5       1575.12       1447.42       172.98 o                         
  -1   7   5       1097.82       1122.49       102.78 o                         
   0   7   5         12.63         15.04        19.43 o                         
   1   7   5        312.40        255.71        45.13 o                         
   2   7   5        442.70        487.18        45.75 o                         
   3   7   5        651.11        668.73        84.61 o                         
   4   7   5         14.84        -12.06        15.88 o                         
   5   7   5        144.80        227.20        36.51 o                         
   6   7   5        150.74        143.19        32.22 o                         
   7   7   5          0.41          6.54        14.73 o                         
  -5   8   5         24.85          8.15        22.56 o                         
  -4   8   5         64.15        119.71        43.87 o                         
  -3   8   5        394.93        460.03        78.97 o                         
  -2   8   5        138.60         78.34        36.35 o                         
  -1   8   5         36.72         12.53        19.43 o                         
   0   8   5        527.67        534.61        73.95 o                         
   1   8   5         95.59         52.65        27.58 o                         
   2   8   5         92.00        122.16        26.03 o                         
   3   8   5         29.15          2.51        18.18 o                         
   4   8   5         55.27         46.23        23.82 o                         
   5   8   5         14.89          0.26        14.99 o                         
   6   8   5        133.24        253.83        67.06 o                         
   7   8   5          0.94         60.79        32.59 o                         
  -4   9   5          5.96        -13.16        18.18 o                         
  -3   9   5          6.86          1.88        23.19 o                         
  -2   9   5         12.02          8.15        16.30 o                         
  -1   9   5          9.15          1.88        11.28 o                         
   0   9   5         25.24         -3.13         8.77 o                         
   1   9   5        716.28        721.37        88.37 o                         
   2   9   5        172.46        215.63        45.75 o                         
   3   9   5        172.64        129.11        47.63 o                         
   4   9   5          8.98         36.98        33.22 o                         
   5   9   5         11.51         -0.59        15.98 o                         
   6   9   5         94.53        134.12        51.39 o                         
  -2  10   5          6.51        -32.59        32.59 o                         
  -1  10   5        105.65         99.65        39.48 o                         
   0  10   5         11.83         39.48        28.20 o                         
   1  10   5        273.02        379.80        71.45 o                         
   2  10   5          2.06        -18.96        19.74 o                         
   3  10   5          6.61         -9.18        19.08 o                         
   4  10   5         20.31         43.87        28.83 o                         
  -1  11   5        225.87        228.13        60.17 o                         
   0  11   5        198.50        177.99        58.29 o                         
   1  11   5          2.57          0.00        18.18 o                         
   2  11   5          2.18         58.29        29.46 o                         
   3  11   5         88.57         92.76        48.89 o                         
   2  12   5        128.65        174.86        52.65 o                         
  -2  -9   6          0.28        -35.10        35.10 o                         
  -1  -9   6         41.54        122.21        49.51 o                         
   0  -9   6        236.34        280.75        48.51 o                         
  -4  -8   6         37.64        180.50        60.17 o                         
  -3  -8   6        107.10         94.01        49.51 o                         
  -2  -8   6          3.77         21.94        31.96 o                         
  -1  -8   6         29.46         47.01        36.98 o                         
   0  -8   6        256.96        218.10        59.54 o                         
   1  -8   6          6.82         -3.33        62.36 o                         
   2  -8   6          0.48         67.06        36.98 o                         
   3  -8   6          4.85         35.10        27.58 o                         
   4  -8   6          1.58        105.92        42.62 o                         
  -5  -7   6          5.59        150.42        52.65 o                         
  -4  -7   6        168.48        162.32        52.65 o                         
  -3  -7   6        357.41        510.79        88.37 o                         
  -2  -7   6         20.41         31.96        23.19 o                         
  -1  -7   6        333.88        312.12        68.31 o                         
   0  -7   6       1283.15       1348.11       129.11 o                         
   1  -7   6         32.88          1.03        15.05 o                         
   2  -7   6          2.07        -10.03        21.31 o                         
   3  -7   6        182.08        194.29        54.53 o                         
   4  -7   6         47.13         52.90        57.35 o                         
  -6  -6   6        316.03        312.74        71.45 o                         
  -5  -6   6        393.55        275.14        68.31 o                         
  -4  -6   6        314.05        285.79        67.06 o                         
  -3  -6   6         74.25         55.78        31.34 o                         
  -2  -6   6        328.59        402.99        71.45 o                         
  -1  -6   6        544.97        592.89        83.98 o                         
   0  -6   6       2324.49       2239.33       155.43 o                         
   1  -6   6          0.05        -20.68        20.68 o                         
   2  -6   6        416.78        444.81        57.35 o                         
   3  -6   6        620.07        602.29        89.62 o                         
   4  -6   6         54.29         38.84        19.08 o                         
   5  -6   6          6.71          5.64        20.06 o                         
  -6  -5   6        144.58        156.06        50.14 o                         
  -5  -5   6         77.72        107.80        42.62 o                         
  -4  -5   6          7.39        -20.68        23.82 o                         
  -3  -5   6         21.31         50.14        29.46 o                         
  -2  -5   6         31.20         47.01        28.83 o                         
  -1  -5   6        193.45        241.29        52.65 o                         
   0  -5   6        478.43        410.51        64.55 o                         
   1  -5   6         97.40        129.73        36.35 o                         
   2  -5   6        948.85        972.86        90.56 o                         
   3  -5   6        485.61        435.58        73.33 o                         
   4  -5   6         57.35         49.63        31.02 o                         
   5  -5   6        123.73         94.01        39.48 o                         
   6  -5   6        154.98        280.78        73.33 o                         
  -6  -4   6        197.22        228.13        58.91 o                         
  -5  -4   6          3.22        -15.67        21.94 o                         
  -4  -4   6         38.04         39.48        25.07 o                         
  -3  -4   6        750.45        696.30        84.61 o                         
  -2  -4   6        444.52        516.43        69.57 o                         
  -1  -4   6         11.64         11.28        17.55 o                         
   0  -4   6        252.33        218.73        44.50 o                         
   1  -4   6         43.99         86.49        27.58 o                         
   2  -4   6         22.84         39.54        21.00 o                         
   3  -4   6         12.45         10.31        15.04 o                         
   4  -4   6         10.84         -6.02        13.10 o                         
   5  -4   6         30.52         18.80        28.20 o                         
   6  -4   6          0.89          6.27        17.55 o                         
  -7  -3   6         74.94        153.55        52.02 o                         
  -6  -3   6        481.27        385.47        50.86 o                         
  -5  -3   6         35.58         39.48        22.56 o                         
  -4  -3   6        701.10        725.13        85.24 o                         
  -3  -3   6        565.34        665.59        77.72 o                         
  -2  -3   6        437.03        485.09        63.30 o                         
  -1  -3   6        154.96        130.36        33.84 o                         
   0  -3   6         32.53         32.59        22.56 o                         
   1  -3   6          2.23          3.13        20.06 o                         
   2  -3   6          2.95         10.13        13.47 o                         
   3  -3   6         21.76         10.84         9.28 o                         
   4  -3   6        247.30        242.65        27.91 o                         
   5  -3   6         35.52         94.01        39.48 o                         
   6  -3   6          1.15         62.67        38.23 o                         
   7  -3   6         15.00        -44.50        44.50 o                         
  -7  -2   6         15.59        -30.71        30.71 o                         
  -6  -2   6         81.00         57.66        26.95 o                         
  -5  -2   6         32.70         43.24        22.56 o                         
  -4  -2   6        809.54        795.96        82.10 o                         
  -3  -2   6       2010.68       2124.01       127.23 o                         
  -2  -2   6         87.30         91.50        25.70 o                         
  -1  -2   6        378.65        359.12        48.89 o                         
   0  -2   6       2371.30       2510.36        85.75 o                         
   1  -2   6       2259.24       2233.69       115.95 o                         
   2  -2   6        479.25        550.28        58.29 o                         
   3  -2   6          3.33          1.57         8.86 o                         
   4  -2   6        109.51         97.39        14.24 o                         
   5  -2   6         38.24          6.89        22.56 o                         
   6  -2   6          3.35          0.26        32.90 o                         
   7  -2   6        135.00        123.48        35.05 o                         
  -7  -1   6        164.29        185.51        55.15 o                         
  -6  -1   6          3.10         -7.32        15.98 o                         
  -5  -1   6        320.23        334.66        33.24 o                         
  -4  -1   6        536.74        582.63        47.96 o                         
  -3  -1   6        346.54        323.34        34.09 o                         
  -2  -1   6         24.98         18.80        16.30 o                         
  -1  -1   6        929.01        887.46        67.69 o                         
   0  -1   6       3331.55       3222.68       129.11 o                         
   1  -1   6         86.05         57.03        21.31 o                         
   2  -1   6        201.40        216.22        37.60 o                         
   3  -1   6        147.27        156.29        23.03 o                         
   4  -1   6        608.66        601.38        30.39 o                         
   5  -1   6        203.48        229.09        26.80 o                         
   6  -1   6        147.62        141.10        34.47 o                         
   7  -1   6        128.71        110.10        62.99 o                         
  -7   0   6         22.04         39.59        18.11 o                         
  -6   0   6          0.81         12.24        13.86 o                         
  -5   0   6        126.68         99.91        23.11 o                         
  -4   0   6         14.95         17.21         9.72 o                         
  -3   0   6         42.33         60.65        16.41 o                         
  -2   0   6        229.34        243.15        25.13 o                         
  -1   0   6       2054.66       1950.21        66.70 o                         
   0   0   6        218.32        188.02        30.08 o                         
   1   0   6        166.49        110.93        27.58 o                         
   2   0   6         22.39         43.87        17.55 o                         
   3   0   6        549.82        529.84        30.43 o                         
   4   0   6         33.83         50.49        12.38 o                         
   5   0   6        254.15        265.74        28.81 o                         
   6   0   6        276.76        324.30        61.42 o                         
   7   0   6         87.57        113.50        31.77 o                         
  -7   1   6         31.53         19.18        29.46 o                         
  -6   1   6         30.84         55.94        24.76 o                         
  -5   1   6        861.11        785.26        61.14 o                         
  -4   1   6         31.69         41.59        11.75 o                         
  -3   1   6         94.29         87.24        14.51 o                         
  -2   1   6          1.90          2.19         8.06 o                         
  -1   1   6        398.23        498.59        33.02 o                         
   0   1   6       1344.36       1350.45        51.65 o                         
   1   1   6          1.97          5.03         7.06 o                         
   2   1   6       1050.51       1090.29        46.98 o                         
   3   1   6        301.04        283.43        20.07 o                         
   4   1   6         11.62          5.99         8.39 o                         
   5   1   6         29.60         36.56        12.22 o                         
   6   1   6         49.84         21.16        22.25 o                         
   7   1   6         23.01         18.75        26.95 o                         
   8   1   6          0.71        -36.35        36.35 o                         
  -7   2   6          4.25         -8.22        15.50 o                         
  -6   2   6        702.59        689.54        62.89 o                         
  -5   2   6       2053.86       2041.15        98.04 o                         
  -4   2   6          6.02         -3.85         8.07 o                         
  -3   2   6        485.82        480.49        26.24 o                         
  -2   2   6       2831.14       2967.57        62.85 o                         
  -1   2   6       2400.86       2420.39        67.23 o                         
   0   2   6         99.61        128.17        17.13 o                         
   1   2   6        773.33        674.69        29.32 o                         
   2   2   6       5758.26       5817.39        68.42 o                         
   3   2   6       2539.30       2577.92       100.90 o                         
   4   2   6        149.64        156.55        21.75 o                         
   5   2   6        936.38        936.68        59.46 o                         
   6   2   6        533.94        515.60        47.67 o                         
   7   2   6         43.11         75.48        87.43 o                         
   8   2   6         23.00         18.74        17.65 o                         
  -7   3   6        330.66        352.05        48.85 o                         
  -6   3   6        682.06        669.65        63.37 o                         
  -5   3   6        515.22        410.46        45.87 o                         
  -4   3   6        608.25        602.68        49.78 o                         
  -3   3   6       3059.06       3196.04       118.99 o                         
  -2   3   6       2295.16       2381.88        56.89 o                         
  -1   3   6       1046.23       1043.20        33.53 o                         
   0   3   6       1658.23       1684.80        60.49 o                         
   1   3   6       2994.08       3055.31        76.93 o                         
   2   3   6       2166.88       2059.95        43.41 o                         
   3   3   6       1572.71       1694.50        54.33 o                         
   4   3   6        372.15        359.59        29.08 o                         
   5   3   6        532.12        527.74        38.94 o                         
   6   3   6       2590.65       2591.31        93.32 o                         
   7   3   6          0.11          6.98        24.76 o                         
   8   3   6        115.87        133.30        34.99 o                         
  -7   4   6         87.98         67.81        47.01 o                         
  -6   4   6        188.67        231.95        38.46 o                         
  -5   4   6        130.21         97.18        22.37 o                         
  -4   4   6         42.89         62.57        18.67 o                         
  -3   4   6        679.01        779.07        51.45 o                         
  -2   4   6        635.17        611.76        30.53 o                         
  -1   4   6        507.95        499.72        36.21 o                         
   0   4   6       1353.24       1305.90        35.36 o                         
   1   4   6        541.08        446.30        32.95 o                         
   2   4   6         11.60         25.68         6.89 o                         
   3   4   6          1.99          0.88         5.05 o                         
   4   4   6       2658.32       2564.26        76.97 o                         
   5   4   6       1441.05       1380.10        63.46 o                         
   6   4   6        539.19        539.15        43.68 o                         
   7   4   6          3.22          0.04        14.38 o                         
   8   4   6         50.88         92.13        37.60 o                         
  -7   5   6        529.68        532.73        88.37 o                         
  -6   5   6         53.59         66.80        24.27 o                         
  -5   5   6          8.96         18.04        15.67 o                         
  -4   5   6        257.29        268.78        35.99 o                         
  -3   5   6       1215.50       1258.75        68.95 o                         
  -2   5   6        191.24        212.92        24.98 o                         
  -1   5   6        141.35        129.42        21.00 o                         
   0   5   6        517.06        468.46        38.04 o                         
   1   5   6         37.36         48.40        15.05 o                         
   2   5   6          2.03          4.91         4.90 o                         
   3   5   6        197.62        204.48        16.27 o                         
   4   5   6         13.60         12.62        10.62 o                         
   5   5   6         70.47         83.49        17.58 o                         
   6   5   6         71.54         40.98        20.33 o                         
   7   5   6         39.39         57.03        26.95 o                         
   8   5   6        136.39        148.54        50.77 o                         
  -6   6   6          2.34         -2.30        27.89 o                         
  -5   6   6        174.16        192.07        43.87 o                         
  -4   6   6         90.68        134.75        43.87 o                         
  -3   6   6        339.37        275.76        57.03 o                         
  -2   6   6         65.76         53.42        31.65 o                         
  -1   6   6        140.09        118.30        22.35 o                         
   0   6   6        601.29        643.61        48.72 o                         
   1   6   6        186.98        226.03        30.49 o                         
   2   6   6        778.75        754.94        51.14 o                         
   3   6   6         29.33         36.23         9.25 o                         
   4   6   6        219.09        225.86        24.83 o                         
   5   6   6         89.78        126.69        22.22 o                         
   6   6   6          0.21          3.54         8.23 o                         
   7   6   6         87.63        134.56        31.23 o                         
  -5   7   6        257.39        287.05        64.55 o                         
  -4   7   6          9.40         81.48        34.47 o                         
  -3   7   6        238.27        248.81        56.41 o                         
  -2   7   6        383.48        421.79        67.06 o                         
  -1   7   6       1589.23       1617.28        82.70 o                         
   0   7   6       1102.99       1131.28        70.02 o                         
   1   7   6         87.70         89.59        20.70 o                         
   2   7   6        298.00        335.75        58.91 o                         
   3   7   6        947.82        965.43        62.62 o                         
   4   7   6         28.39         47.01        27.58 o                         
   5   7   6        230.80        286.30        48.26 o                         
   6   7   6        150.42        151.04        47.01 o                         
   7   7   6        109.28         79.60        36.35 o                         
  -4   8   6         29.17         52.02        27.58 o                         
  -3   8   6         49.27          5.01        19.43 o                         
  -2   8   6         18.68        -13.79        21.31 o                         
  -1   8   6        234.17        194.03        48.26 o                         
   0   8   6        376.23        393.44        44.97 o                         
   1   8   6         94.81         61.19        21.70 o                         
   2   8   6        707.41        658.34        57.82 o                         
   3   8   6        794.75        770.08        61.39 o                         
   4   8   6         41.15          1.25        16.30 o                         
   5   8   6        110.51         97.77        39.48 o                         
   6   8   6        182.62        256.96        65.18 o                         
   7   8   6        382.57        345.33        73.33 o                         
  -3   9   6          5.26         11.91        25.07 o                         
  -2   9   6        120.64        146.66        44.50 o                         
  -1   9   6         17.18         30.76        16.82 o                         
   0   9   6        192.15        153.05        31.02 o                         
   1   9   6        115.09        101.53        35.10 o                         
   2   9   6         31.20         19.29        26.64 o                         
   3   9   6        328.95        332.80        70.82 o                         
   4   9   6         14.12        -17.55        28.20 o                         
   5   9   6        314.23        327.78        76.46 o                         
   6   9   6         49.71         96.52        40.11 o                         
  -2  10   6         60.74         31.34        25.70 o                         
  -1  10   6         18.41          8.15        15.67 o                         
   0  10   6          8.53        -10.75        14.76 o                         
   1  10   6          2.90         52.65        26.32 o                         
   2  10   6          3.39          6.89        11.91 o                         
   3  10   6         98.60         95.26        45.13 o                         
   4  10   6          5.63          1.88         9.40 o                         
  -1  11   6         54.96        136.63        47.63 o                         
   0  11   6         10.94          1.21        17.86 o                         
   1  11   6        346.06        264.17        45.49 o                         
   2  11   6         48.11         59.38        22.84 o                         
   3  11   6          8.98        -29.46        29.46 o                         
   2  12   6         44.17         48.26        27.58 o                         
  -1  -9   7          4.48         21.94        22.56 o                         
   0  -9   7         27.66         75.21        44.50 o                         
  -3  -8   7         11.59        122.21        52.02 o                         
  -2  -8   7          2.19          0.00        40.74 o                         
  -1  -8   7          4.71        -12.53        27.58 o                         
   0  -8   7         76.11         67.69        38.86 o                         
   1  -8   7          0.61        -21.95        21.95 o                         
   2  -8   7         78.79         90.25        41.36 o                         
  -4  -7   7         38.23         23.82        23.19 o                         
  -3  -7   7        133.27        184.26        56.41 o                         
  -2  -7   7        156.44        174.23        58.29 o                         
  -1  -7   7          1.37        -35.10        35.10 o                         
   0  -7   7        222.34        287.67        63.30 o                         
   1  -7   7        152.68        179.87        48.89 o                         
   2  -7   7         32.31         60.17        33.84 o                         
   3  -7   7         96.28        115.95        43.24 o                         
   4  -7   7        212.93        228.13        60.79 o                         
  -6  -6   7        114.85        142.27        51.39 o                         
  -5  -6   7          7.45         -6.27        16.30 o                         
  -4  -6   7        528.67        554.66        94.64 o                         
  -3  -6   7        195.98        172.35        50.14 o                         
  -2  -6   7          6.13        -23.19        25.70 o                         
  -1  -6   7         12.06        -15.04        21.31 o                         
   0  -6   7        175.02        196.17        52.02 o                         
   1  -6   7        117.84        141.02        43.87 o                         
   2  -6   7          5.08          9.42        15.04 o                         
   3  -6   7        198.34        233.77        58.29 o                         
   4  -6   7        161.53        210.98        61.11 o                         
   5  -6   7        139.28        154.80        60.79 o                         
  -6  -5   7          0.12         39.48        26.95 o                         
  -5  -5   7          1.39         22.56        24.44 o                         
  -4  -5   7        389.94        357.87        70.82 o                         
  -3  -5   7        541.37        592.89        87.74 o                         
  -2  -5   7          1.51        -27.58        27.58 o                         
  -1  -5   7         61.51         92.76        36.98 o                         
   0  -5   7        382.23        377.30        62.67 o                         
   1  -5   7        879.11        913.16        93.38 o                         
   2  -5   7         54.33         97.09        26.95 o                         
   3  -5   7        349.38        408.01        73.95 o                         
   4  -5   7        127.40        165.25        34.88 o                         
   5  -5   7         23.91         22.56        29.46 o                         
   6  -5   7         66.43        154.80        53.90 o                         
  -6  -4   7        173.42         85.24        41.36 o                         
  -5  -4   7         13.67         25.70        25.70 o                         
  -4  -4   7        155.45        162.95        47.01 o                         
  -3  -4   7         78.27         69.57        32.59 o                         
  -2  -4   7        477.53        480.08        72.07 o                         
  -1  -4   7        226.80        250.07        52.02 o                         
   0  -4   7         64.56        123.47        36.98 o                         
   1  -4   7         23.49          9.40        13.79 o                         
   2  -4   7         99.04         77.72        30.71 o                         
   3  -4   7        188.48        232.56        41.36 o                         
   4  -4   7         45.78         44.51        20.63 o                         
   5  -4   7         54.67         52.65        34.47 o                         
   6  -4   7        113.92         79.60        41.99 o                         
  -5  -3   7         54.68         69.57        31.96 o                         
  -4  -3   7         37.67        -10.03        17.55 o                         
  -3  -3   7         89.21         83.36        31.34 o                         
  -2  -3   7          2.04          8.15        16.92 o                         
  -1  -3   7         60.53         78.34        28.20 o                         
   0  -3   7          2.70          6.89        15.04 o                         
   1  -3   7        242.18        233.23        31.05 o                         
   2  -3   7        100.56        110.35        21.93 o                         
   3  -3   7          3.24         12.84         7.94 o                         
   4  -3   7        107.25         95.61        18.76 o                         
   5  -3   7         22.43         26.95        26.95 o                         
   6  -3   7        135.42        138.51        53.27 o                         
  -7  -2   7         30.53         22.56        21.94 o                         
  -6  -2   7        364.09        512.04        84.61 o                         
  -5  -2   7        124.47        152.92        40.11 o                         
  -4  -2   7        219.10        208.70        45.75 o                         
  -3  -2   7         68.61         96.52        32.59 o                         
  -2  -2   7        519.86        544.01        64.55 o                         
  -1  -2   7        244.00        192.41        40.11 o                         
   0  -2   7         97.56        102.47        20.77 o                         
   1  -2   7        784.30        813.50        75.21 o                         
   2  -2   7        402.51        409.89        55.15 o                         
   3  -2   7        387.62        339.06        36.78 o                         
   4  -2   7         33.38         43.55        22.25 o                         
   5  -2   7        115.21        103.41        43.87 o                         
   6  -2   7        292.95        290.18        70.82 o                         
   7  -2   7         58.49         35.10        31.34 o                         
  -7  -1   7        228.49        129.73        47.01 o                         
  -6  -1   7        572.57        636.76        89.62 o                         
  -5  -1   7         58.07         29.19        11.58 o                         
  -4  -1   7         83.79         46.57        42.93 o                         
  -3  -1   7        951.30        912.59        73.96 o                         
  -2  -1   7        179.56        138.51        31.96 o                         
  -1  -1   7        385.90        413.02        50.77 o                         
   0  -1   7        669.23        753.96        67.69 o                         
   1  -1   7       1994.22       1807.51       104.67 o                         
   2  -1   7        403.60        420.54        53.27 o                         
   3  -1   7         33.34         19.92        10.07 o                         
   4  -1   7        778.14        703.16        49.68 o                         
   5  -1   7        354.03        385.73        43.52 o                         
   6  -1   7        549.97        591.10        62.26 o                         
   7  -1   7         50.18         45.57        23.88 o                         
  -7   0   7        145.63        180.40        36.31 o                         
  -6   0   7        434.09        457.53        52.07 o                         
  -5   0   7        367.07        386.42        62.99 o                         
  -4   0   7        313.95        343.77        30.68 o                         
  -3   0   7        641.13        588.87        46.58 o                         
  -2   0   7        152.64        163.94        23.01 o                         
  -1   0   7         34.03         34.24        13.07 o                         
   0   0   7       1088.80        917.54        71.45 o                         
   1   0   7       1031.22       1059.19        78.34 o                         
   2   0   7         55.35         75.84        25.70 o                         
   3   0   7          0.45          3.02        18.49 o                         
   4   0   7        826.44        858.74        38.87 o                         
   5   0   7         33.33         19.87        11.23 o                         
   6   0   7        154.83        186.77        36.67 o                         
   7   0   7         25.30          9.38        31.96 o                         
  -7   1   7        320.81        351.31        64.55 o                         
  -6   1   7         39.95         52.97        36.04 o                         
  -5   1   7        167.84        138.95        27.23 o                         
  -4   1   7       1313.91       1308.61        56.83 o                         
  -3   1   7        892.14        911.82        55.79 o                         
  -2   1   7          0.03          1.93         8.83 o                         
  -1   1   7         71.30         66.39        14.60 o                         
   0   1   7        191.87        206.71        23.03 o                         
   1   1   7       3089.91       3221.91        82.07 o                         
   2   1   7         80.81         81.48        25.70 o                         
   3   1   7       1278.07       1347.35        45.47 o                         
   4   1   7        961.12        990.77        50.42 o                         
   5   1   7         40.48         37.92        14.62 o                         
   6   1   7        167.49        162.13        33.04 o                         
   7   1   7         12.52         34.63        21.97 o                         
   8   1   7         71.08         69.57        38.86 o                         
  -7   2   7         66.22         94.95        27.03 o                         
  -6   2   7         22.92          9.83        12.98 o                         
  -5   2   7        375.69        326.84        46.38 o                         
  -4   2   7        978.46        972.08        64.55 o                         
  -3   2   7       1949.67       2046.19        58.41 o                         
  -2   2   7        813.46        877.84        36.87 o                         
  -1   2   7       2945.56       3140.36        61.69 o                         
   0   2   7       4794.57       4970.03       106.72 o                         
   1   2   7         16.44         12.83         4.73 o                         
   2   2   7        875.05        920.06        38.30 o                         
   3   2   7       1495.88       1506.08        40.07 o                         
   4   2   7       1472.49       1461.04        59.10 o                         
   5   2   7         83.85         74.24        16.35 o                         
   6   2   7        445.06        508.07        42.15 o                         
   7   2   7        161.65        139.34        38.86 o                         
   8   2   7         38.52         19.43        21.94 o                         
  -7   3   7         64.21         21.23        41.36 o                         
  -6   3   7        148.28         75.24        32.28 o                         
  -5   3   7       1197.62       1287.41        80.86 o                         
  -4   3   7          2.75         11.86        16.92 o                         
  -3   3   7        391.06        432.43        33.68 o                         
  -2   3   7       2882.82       3074.32        83.36 o                         
  -1   3   7       1540.64       1395.41        44.53 o                         
   0   3   7       1514.10       1615.75        63.21 o                         
   1   3   7        234.64        244.66        23.94 o                         
   2   3   7       1106.56       1081.19        31.99 o                         
   3   3   7       1881.50       1821.59        70.19 o                         
   4   3   7        736.64        744.45        42.24 o                         
   5   3   7        365.08        350.36        32.73 o                         
   6   3   7        661.84        664.85        48.48 o                         
   7   3   7        272.58        293.81        45.39 o                         
   8   3   7          0.72         -4.57        15.80 o                         
  -7   4   7          1.65        -21.27        35.72 o                         
  -6   4   7         94.33         55.60        33.84 o                         
  -5   4   7        735.67        713.42        61.25 o                         
  -4   4   7         13.68         -3.13        11.75 o                         
  -3   4   7        334.28        336.42        35.53 o                         
  -2   4   7       1955.21       2077.22        57.59 o                         
  -1   4   7       1322.58       1260.93        59.40 o                         
   0   4   7        370.18        407.91        34.29 o                         
   1   4   7        346.75        327.87        29.45 o                         
   2   4   7       1180.27       1133.46        32.84 o                         
   3   4   7        842.34        874.45        39.88 o                         
   4   4   7         15.17         13.35         9.98 o                         
   5   4   7        433.27        476.11        39.24 o                         
   6   4   7        853.10        884.16        64.37 o                         
   7   4   7        118.68        123.24        48.26 o                         
   8   4   7         64.70        127.99        59.54 o                         
  -6   5   7        156.21        179.81        35.06 o                         
  -5   5   7          0.86         39.82        18.20 o                         
  -4   5   7        450.03        455.21        46.64 o                         
  -3   5   7        448.39        457.40        42.10 o                         
  -2   5   7        601.05        654.87        45.30 o                         
  -1   5   7        322.16        377.36        40.42 o                         
   0   5   7          1.48          6.89         9.40 o                         
   1   5   7         61.39         47.93        15.94 o                         
   2   5   7         74.44         69.09        15.40 o                         
   3   5   7        391.13        391.30        27.25 o                         
   4   5   7        234.19        211.21        23.18 o                         
   5   5   7         60.67         28.46        19.14 o                         
   6   5   7         35.60         26.16        13.04 o                         
   7   5   7          3.96        -14.11        14.11 o                         
  -6   6   7          1.10         16.30        26.95 o                         
  -5   6   7          5.03         26.95        25.07 o                         
  -4   6   7        104.96        169.85        50.77 o                         
  -3   6   7        312.49        311.49        58.29 o                         
  -2   6   7         41.51         52.54        16.00 o                         
  -1   6   7         28.16         16.28        10.61 o                         
   0   6   7        749.43        701.78        50.87 o                         
   1   6   7        110.06         71.33        17.75 o                         
   2   6   7         70.52        129.59        45.75 o                         
   3   6   7         38.89         36.47        13.46 o                         
   4   6   7         53.29         26.26        12.94 o                         
   5   6   7         50.38         56.56        33.53 o                         
   6   6   7         89.74         75.21        33.84 o                         
   7   6   7          5.34         57.66        27.58 o                         
  -5   7   7          0.96         30.71        26.95 o                         
  -4   7   7        149.31        139.14        46.38 o                         
  -3   7   7        243.26        324.02        63.30 o                         
  -2   7   7         12.68         15.04        23.82 o                         
  -1   7   7        445.62        456.29        44.52 o                         
   0   7   7        839.11        837.36        60.48 o                         
   1   7   7       1764.81       1827.65       145.09 o                         
   2   7   7         76.76         47.68        17.00 o                         
   3   7   7          0.52        -10.65        21.94 o                         
   4   7   7        246.87        191.78        52.65 o                         
   5   7   7          7.96         -1.25        18.80 o                         
   6   7   7         37.41        -28.83        28.83 o                         
   7   7   7         12.61        -21.94        23.19 o                         
  -4   8   7        203.64        313.37        71.45 o                         
  -3   8   7         96.82         41.36        29.46 o                         
  -2   8   7          6.38         10.03        19.43 o                         
  -1   8   7        190.16        184.02        31.30 o                         
   0   8   7         58.46         45.44        17.28 o                         
   1   8   7        423.24        467.02        49.16 o                         
   2   8   7         39.49         -6.81         7.71 o                         
   3   8   7        452.91        362.88        70.19 o                         
   4   8   7        225.67        232.52        60.79 o                         
   5   8   7         37.09         35.10        24.44 o                         
   6   8   7         40.31         38.86        25.70 o                         
  -3   9   7         77.82         93.38        40.74 o                         
  -2   9   7         61.24         54.53        30.08 o                         
  -1   9   7        399.18        427.49        86.49 o                         
   0   9   7        455.66        482.17        53.39 o                         
   1   9   7         70.32         40.64        18.31 o                         
   2   9   7         16.52         10.91        20.06 o                         
   3   9   7         86.10        140.39        48.26 o                         
   4   9   7         34.54        101.53        43.24 o                         
   5   9   7        131.48        228.13        60.79 o                         
  -2  10   7         28.82         37.60        26.95 o                         
  -1  10   7        290.83        283.91        65.81 o                         
   0  10   7        205.36        226.64        39.44 o                         
   1  10   7          0.08         12.73        18.18 o                         
   2  10   7        172.88        166.29        35.38 o                         
   3  10   7        566.48        526.46        92.13 o                         
   4  10   7         12.23         77.09        35.10 o                         
  -1  11   7        161.16        130.99        45.75 o                         
   0  11   7          0.24         -7.72        13.79 o                         
   1  11   7        221.56        234.42        49.20 o                         
   2  11   7        151.15        191.84        40.42 o                         
  -2  -8   8         22.84         32.59        27.58 o                         
  -1  -8   8         44.39         -1.25        27.58 o                         
   0  -8   8        309.34        272.63        70.82 o                         
   1  -8   8          2.33         22.08        34.16 o                         
  -4  -7   8         69.96         66.43        38.86 o                         
  -3  -7   8         74.88         47.63        30.71 o                         
  -2  -7   8         14.05        -20.68        30.08 o                         
  -1  -7   8         11.33         15.67        28.20 o                         
   0  -7   8         29.97         59.54        33.84 o                         
   1  -7   8         49.02         52.02        33.84 o                         
   2  -7   8        191.95        256.96        65.81 o                         
   3  -7   8         20.83         43.87        28.20 o                         
  -5  -6   8          2.40         73.95        38.23 o                         
  -4  -6   8         65.01        129.11        45.75 o                         
  -3  -6   8        464.98        396.72        79.60 o                         
  -2  -6   8        232.49        216.85        59.54 o                         
  -1  -6   8          0.27         -8.77        25.70 o                         
   0  -6   8         82.96         38.86        31.34 o                         
   1  -6   8         54.31         72.07        32.59 o                         
   2  -6   8         14.87         24.96        17.17 o                         
   3  -6   8          1.57        -15.67        21.94 o                         
   4  -6   8         10.63         -1.28        23.82 o                         
   5  -6   8         22.79        -34.47        34.47 o                         
  -6  -5   8        253.52        139.76        51.39 o                         
  -5  -5   8         41.56         72.70        43.24 o                         
  -4  -5   8        501.50        535.86        89.00 o                         
  -3  -5   8        494.02        432.45        78.97 o                         
  -2  -5   8        368.02        374.16        70.19 o                         
  -1  -5   8         34.23         67.69        36.35 o                         
   0  -5   8         80.21        127.23        40.11 o                         
   1  -5   8         39.86         50.14        26.95 o                         
   2  -5   8          2.85         -8.15        15.04 o                         
   3  -5   8          8.06        -27.58        27.58 o                         
   4  -5   8        140.19        175.29        36.91 o                         
   5  -5   8         39.14         79.60        44.50 o                         
  -6  -4   8          1.58         30.08        22.56 o                         
  -5  -4   8         18.77         24.44        26.32 o                         
  -4  -4   8        206.76        198.68        53.90 o                         
  -3  -4   8        360.68        276.39        58.91 o                         
  -2  -4   8         53.96         26.32        21.31 o                         
  -1  -4   8        274.42        273.26        57.03 o                         
   0  -4   8        707.39        658.70        80.22 o                         
   1  -4   8        586.89        583.49        73.95 o                         
   2  -4   8        237.22        337.18        53.90 o                         
   3  -4   8          9.10        -11.47        11.47 o                         
   4  -4   8         17.80         30.08        24.44 o                         
   5  -4   8          0.47          0.63        25.70 o                         
   6  -4   8         22.94         40.11        35.10 o                         
  -5  -3   8        128.65        125.35        39.48 o                         
  -4  -3   8        101.22        105.92        38.86 o                         
  -3  -3   8         10.94         14.41        20.06 o                         
  -2  -3   8        163.67        136.63        38.86 o                         
  -1  -3   8        158.12        148.54        39.48 o                         
   0  -3   8        339.08        393.59        60.17 o                         
   1  -3   8        168.89        153.05        26.55 o                         
   2  -3   8        287.52        316.76        37.10 o                         
   3  -3   8          6.85         12.89         9.75 o                         
   4  -3   8          1.50        -11.08        11.08 o                         
   5  -3   8         28.23         56.41        34.47 o                         
   6  -3   8         69.56         38.86        33.84 o                         
  -6  -2   8         34.19         -2.51        18.18 o                         
  -5  -2   8          7.56         28.20        20.06 o                         
  -4  -2   8         33.15         26.95        21.94 o                         
  -3  -2   8          3.61        -13.16        18.80 o                         
  -2  -2   8         98.42         99.02        33.84 o                         
  -1  -2   8       1062.02       1035.91        63.80 o                         
   0  -2   8        125.80        119.82        23.03 o                         
   1  -2   8         53.62         70.82        25.70 o                         
   2  -2   8          5.33         -5.01        13.79 o                         
   3  -2   8        583.50        584.45        49.40 o                         
   4  -2   8         72.16         97.67        21.77 o                         
   5  -2   8         80.06        112.82        26.58 o                         
   6  -2   8        257.68        327.78        73.33 o                         
  -7  -1   8         82.38        105.92        42.62 o                         
  -6  -1   8        187.38         91.50        41.36 o                         
  -5  -1   8       1470.26       1418.05        85.93 o                         
  -4  -1   8        530.64        508.28        70.19 o                         
  -3  -1   8         10.77         16.30        18.18 o                         
  -2  -1   8        742.32        638.02        70.82 o                         
  -1  -1   8        227.12        132.87        33.84 o                         
   0  -1   8        684.88        690.66        70.19 o                         
   1  -1   8        373.84        357.24        52.02 o                         
   2  -1   8       2393.00       2474.36       136.00 o                         
   3  -1   8        622.47        699.89        50.38 o                         
   4  -1   8          9.76         18.82        12.49 o                         
   5  -1   8         35.44         24.27        17.86 o                         
   6  -1   8        182.94        273.88        67.69 o                         
   7  -1   8         30.25         38.23        38.23 o                         
  -7   0   8         21.42         15.05        16.17 o                         
  -6   0   8        782.93        778.63        86.49 o                         
  -5   0   8       1077.13       1057.18        82.10 o                         
  -4   0   8        208.53        217.94        25.81 o                         
  -3   0   8       1289.99       1382.42        82.42 o                         
  -2   0   8       1091.04       1109.39        60.85 o                         
  -1   0   8       1174.48       1141.77        59.75 o                         
   0   0   8        227.10        214.97        38.23 o                         
   1   0   8        504.26        488.23        57.66 o                         
   2   0   8       2231.74       2036.27       120.33 o                         
   3   0   8       1320.65       1398.36        65.48 o                         
   4   0   8        198.99        195.73        27.04 o                         
   5   0   8        701.70        769.72        50.70 o                         
   6   0   8        473.05        489.03        82.42 o                         
   7   0   8         29.73         72.17        28.35 o                         
  -7   1   8        146.16        193.92        37.19 o                         
  -6   1   8        266.38        306.70        62.05 o                         
  -5   1   8        108.55        123.72        27.48 o                         
  -4   1   8        854.42        848.29        48.06 o                         
  -3   1   8       1690.86       1787.19        61.04 o                         
  -2   1   8        925.54        971.48        54.50 o                         
  -1   1   8        505.47        479.91        52.33 o                         
   0   1   8        993.53        976.59        51.56 o                         
   1   1   8        647.88        626.11        63.93 o                         
   2   1   8        494.38        490.74        58.29 o                         
   3   1   8        443.48        422.46        33.73 o                         
   4   1   8        470.86        505.42        43.40 o                         
   5   1   8        181.51        210.87        26.66 o                         
   6   1   8       1361.28       1412.38        71.58 o                         
   7   1   8         16.99         17.03        18.97 o                         
  -7   2   8        132.77        176.65        37.64 o                         
  -6   2   8         67.24         56.41        20.70 o                         
  -5   2   8         21.14         -9.40         9.67 o                         
  -4   2   8        199.65        180.85        22.61 o                         
  -3   2   8        645.81        696.48        36.85 o                         
  -2   2   8        118.70         86.11        13.54 o                         
  -1   2   8        121.97        133.62        20.70 o                         
   0   2   8       1091.66       1189.88        56.21 o                         
   1   2   8        145.94        107.71        17.46 o                         
   2   2   8        533.48        507.03        60.17 o                         
   3   2   8         37.25         40.91         8.67 o                         
   4   2   8        908.58        954.62        59.21 o                         
   5   2   8        529.98        484.18        39.40 o                         
   6   2   8        183.02        170.96        26.14 o                         
   7   2   8         13.54         -1.75        15.80 o                         
   8   2   8         21.63         28.20        22.56 o                         
  -7   3   8        767.15        836.68        78.35 o                         
  -6   3   8         30.28         48.28        20.37 o                         
  -5   3   8         66.02         76.47        20.59 o                         
  -4   3   8        595.18        567.61        79.91 o                         
  -3   3   8       1568.40       1595.02        73.78 o                         
  -2   3   8         92.61         97.47        13.80 o                         
  -1   3   8       1026.05        989.24        34.66 o                         
   0   3   8       2131.37       2147.27        77.05 o                         
   1   3   8        198.56        224.16        24.35 o                         
   2   3   8          4.96         -4.63        10.34 o                         
   3   3   8        771.06        859.39        59.85 o                         
   4   3   8        319.02        323.94        28.92 o                         
   5   3   8         64.83         51.97        14.61 o                         
   6   3   8         15.52        -15.28        15.28 o                         
   7   3   8        127.74        161.14        36.29 o                         
   8   3   8        203.36        185.51        52.02 o                         
  -6   4   8          6.07         15.73        15.73 o                         
  -5   4   8        446.76        564.85        55.65 o                         
  -4   4   8        243.93        287.59        41.99 o                         
  -3   4   8        510.72        527.47        43.81 o                         
  -2   4   8        138.23        138.63        16.07 o                         
  -1   4   8         34.37          9.59        22.56 o                         
   0   4   8       1730.66       1789.62        73.32 o                         
   1   4   8        203.83        200.56        24.97 o                         
   2   4   8       2322.12       2343.37        46.85 o                         
   3   4   8        670.30        695.72        41.93 o                         
   4   4   8        205.53        206.93        23.34 o                         
   5   4   8         21.16         44.33        14.81 o                         
   6   4   8         26.34         28.15        15.79 o                         
   7   4   8        298.57        370.19        50.27 o                         
   8   4   8         70.37         55.78        45.75 o                         
  -6   5   8         57.36         25.70        30.71 o                         
  -5   5   8        271.25        306.47        64.55 o                         
  -4   5   8         57.99        -28.83        28.83 o                         
  -3   5   8         92.05         61.42        27.58 o                         
  -2   5   8        167.95        173.08        25.29 o                         
  -1   5   8        661.06        643.27        61.42 o                         
   0   5   8        862.83        861.87        54.07 o                         
   1   5   8        492.79        514.61        41.21 o                         
   2   5   8        209.80        236.80        27.47 o                         
   3   5   8        821.74        850.01        56.31 o                         
   4   5   8         12.05         16.86        13.38 o                         
   5   5   8        228.04        289.17        39.35 o                         
   6   5   8        150.49        193.75        35.38 o                         
   7   5   8         22.51          9.37        12.30 o                         
   8   5   8         17.68         13.79        30.71 o                         
  -5   6   8        137.44        157.94        48.26 o                         
  -4   6   8         42.69         74.58        30.71 o                         
  -3   6   8        176.34        118.45        37.60 o                         
  -2   6   8          5.32         -2.93        10.84 o                         
  -1   6   8        817.90        769.38       109.05 o                         
   0   6   8        109.99         85.51        19.72 o                         
   1   6   8         52.94         64.97        18.64 o                         
   2   6   8        293.06        265.69        30.26 o                         
   3   6   8        566.53        608.56        80.22 o                         
   4   6   8        123.87         79.60        32.59 o                         
   5   6   8         86.07        110.31        41.99 o                         
   6   6   8         46.82        117.83        42.62 o                         
   7   6   8        348.86        372.91        73.33 o                         
  -5   7   8        356.39        431.82        81.48 o                         
  -4   7   8         16.36         -6.27        23.19 o                         
  -3   7   8         78.33        114.07        40.74 o                         
  -2   7   8         90.58         40.74        25.70 o                         
  -1   7   8         20.97         14.71        14.41 o                         
   0   7   8        251.29        234.12        41.68 o                         
   1   7   8         40.53         36.16        18.80 o                         
   2   7   8        288.79        340.98        38.07 o                         
   3   7   8        408.66        462.53        73.95 o                         
   4   7   8          6.37         36.98        23.19 o                         
   5   7   8        910.19       1014.69       114.69 o                         
   6   7   8        162.42         83.98        36.98 o                         
   7   7   8          5.60        -21.94        21.94 o                         
  -4   8   8          5.45         18.80        25.70 o                         
  -3   8   8        515.86        500.14        85.86 o                         
  -2   8   8        401.13        340.95        65.18 o                         
  -1   8   8        130.39        113.67        25.26 o                         
   0   8   8        451.35        496.00        51.38 o                         
   1   8   8        149.94        114.22        34.16 o                         
   2   8   8         72.77         30.46        13.99 o                         
   3   8   8          4.80          2.51        18.80 o                         
   4   8   8        385.67        300.83        65.18 o                         
   5   8   8        350.19        357.87        74.58 o                         
   6   8   8         88.05         58.29        35.10 o                         
  -3   9   8        371.27        443.10        81.48 o                         
  -2   9   8        138.98        161.70        49.51 o                         
  -1   9   8        198.34        132.24        40.11 o                         
   0   9   8         17.99          6.55        12.18 o                         
   1   9   8        686.86        684.98        63.26 o                         
   2   9   8         67.69         98.18        24.98 o                         
   3   9   8         22.16         63.30        33.22 o                         
   4   9   8        489.57        461.91        87.12 o                         
   5   9   8        593.86        651.18       103.41 o                         
  -2  10   8         36.40         75.21        36.35 o                         
  -1  10   8        191.64        152.92        50.77 o                         
   0  10   8        141.67        170.40        34.98 o                         
   1  10   8         46.86         63.20        22.84 o                         
   2  10   8         61.63         54.31        28.52 o                         
   3  10   8        123.51        172.98        56.41 o                         
   4  10   8        175.60        201.18        60.79 o                         
   0  11   8         83.39        100.68        31.65 o                         
   1  11   8         27.00         29.00        26.01 o                         
   2  11   8        143.59        214.97        61.42 o                         
   0  -8   9          6.92         44.50        29.46 o                         
   1  -8   9          4.43         57.03        38.23 o                         
  -3  -7   9         26.68        -36.98        36.98 o                         
  -2  -7   9         24.35         62.05        39.48 o                         
  -1  -7   9          0.76        -30.71        30.71 o                         
   0  -7   9         18.14          8.15        25.70 o                         
   1  -7   9        309.22        217.48        58.91 o                         
   2  -7   9         16.73         12.53        25.70 o                         
  -4  -6   9         46.91         35.10        24.44 o                         
  -3  -6   9          1.09         37.60        30.08 o                         
  -2  -6   9        248.16        249.44        63.30 o                         
  -1  -6   9        205.82        206.20        55.78 o                         
   0  -6   9          0.58        -15.04        20.68 o                         
   1  -6   9        122.92        144.78        45.75 o                         
   2  -6   9         75.51        147.59        34.16 o                         
   3  -6   9          8.41         11.28        18.18 o                         
   4  -6   9         49.34        102.93        55.47 o                         
  -5  -5   9         22.50        -24.44        25.70 o                         
  -4  -5   9          6.93        -42.62        42.62 o                         
  -3  -5   9         85.23         87.74        38.23 o                         
  -2  -5   9         50.30         47.63        33.84 o                         
  -1  -5   9         93.27         98.40        40.74 o                         
   0  -5   9          4.51         43.24        29.46 o                         
   1  -5   9         48.78         37.60        26.32 o                         
   2  -5   9        214.30        262.60        52.65 o                         
   3  -5   9         66.94         43.24        28.83 o                         
   4  -5   9         26.11         53.27        31.34 o                         
   5  -5   9         31.59         70.65        50.45 o                         
  -6  -4   9        175.11        171.73        53.90 o                         
  -5  -4   9         27.19          5.01        15.04 o                         
  -4  -4   9         49.83        123.47        43.24 o                         
  -3  -4   9         54.94         94.01        38.23 o                         
  -2  -4   9        127.03        142.90        42.62 o                         
  -1  -4   9         44.80         72.70        35.72 o                         
   0  -4   9        154.49        162.32        44.50 o                         
   1  -4   9        938.62        967.06        99.02 o                         
   2  -4   9        300.82        288.30        54.53 o                         
   3  -4   9         81.61         65.23        20.47 o                         
   4  -4   9         44.58         59.54        27.58 o                         
   5  -4   9         50.61         33.90        21.50 o                         
  -5  -3   9         40.59         54.53        33.84 o                         
  -4  -3   9          3.25        -14.41        21.94 o                         
  -3  -3   9         92.02         68.94        32.59 o                         
  -2  -3   9         65.94         22.56        23.19 o                         
  -1  -3   9          2.88         22.56        21.31 o                         
   0  -3   9        190.93        162.95        41.99 o                         
   1  -3   9         43.31         15.92        14.54 o                         
   2  -3   9         33.63         11.18        11.10 o                         
   3  -3   9          4.24          9.45        12.69 o                         
   4  -3   9        261.12        276.37        38.78 o                         
   5  -3   9         48.49         62.88        22.73 o                         
   6  -3   9        136.48        125.35        52.02 o                         
  -6  -2   9         62.76         72.07        33.84 o                         
  -5  -2   9        152.61        157.94        45.13 o                         
  -4  -2   9         67.93         29.46        25.07 o                         
  -3  -2   9        246.26        301.46        56.41 o                         
  -2  -2   9         76.34         92.76        31.96 o                         
  -1  -2   9          0.72         -8.90        16.61 o                         
   0  -2   9        251.14        275.28        36.78 o                         
   1  -2   9        344.85        382.31        59.54 o                         
   2  -2   9         25.62         31.34        21.94 o                         
   3  -2   9         44.73         46.63        17.55 o                         
   4  -2   9        249.51        304.46        38.99 o                         
   5  -2   9         35.64         48.48        20.43 o                         
   6  -2   9         13.14          8.15        22.56 o                         
  -6  -1   9         12.15         38.86        26.95 o                         
  -5  -1   9        619.95        612.79        58.25 o                         
  -4  -1   9       2428.40       2415.45       154.18 o                         
  -3  -1   9        927.45        924.44        92.13 o                         
  -2  -1   9         36.04         41.43        16.38 o                         
  -1  -1   9        414.41        335.30        52.02 o                         
   0  -1   9        634.40        608.56        69.57 o                         
   1  -1   9       1147.56       1213.36        98.40 o                         
   2  -1   9         69.01         92.76        30.08 o                         
   3  -1   9       1571.10       1572.48       116.57 o                         
   4  -1   9        845.60        947.60        63.18 o                         
   5  -1   9         29.71         35.52        15.04 o                         
   6  -1   9        302.40        245.05        67.06 o                         
  -7   0   9         39.16          2.55        61.42 o                         
  -6   0   9          0.39        -13.84        16.61 o                         
  -5   0   9        553.62        561.17        57.53 o                         
  -4   0   9        476.77        528.80        41.37 o                         
  -3   0   9        904.19        837.40        60.93 o                         
  -2   0   9       1358.76       1386.77        71.91 o                         
  -1   0   9       3776.60       3783.61       161.70 o                         
   0   0   9       3565.04       3705.90       161.70 o                         
   1   0   9          9.97        -12.53        14.41 o                         
   2   0   9        851.15        924.44        85.24 o                         
   3   0   9       1688.49       1627.64       115.95 o                         
   4   0   9        811.55        811.00        84.61 o                         
   5   0   9          1.12        -10.68        12.33 o                         
   6   0   9        640.80        633.00        99.65 o                         
   7   0   9        285.44        253.83        72.70 o                         
  -7   1   9        125.44        100.44        30.12 o                         
  -6   1   9         85.32         81.87        25.21 o                         
  -5   1   9        480.05        478.15        51.76 o                         
  -4   1   9         80.06         74.34        16.45 o                         
  -3   1   9        138.80        141.84        18.77 o                         
  -2   1   9       1369.56       1336.01        75.84 o                         
  -1   1   9        285.02        307.15        32.11 o                         
   0   1   9        369.03        449.48        41.68 o                         
   1   1   9         54.31         49.51        22.56 o                         
   2   1   9        348.32        283.29        48.26 o                         
   3   1   9        403.40        345.33        55.15 o                         
   4   1   9        220.30        209.33        43.87 o                         
   5   1   9        110.55        117.93        20.93 o                         
   6   1   9        385.51        396.38        39.52 o                         
   7   1   9        130.83        126.33        86.80 o                         
  -7   2   9          4.55        -13.79        14.41 o                         
  -6   2   9         27.80         11.91        24.44 o                         
  -5   2   9        189.43        196.77        34.18 o                         
  -4   2   9         33.24          4.51        13.86 o                         
  -3   2   9        528.19        501.60        35.21 o                         
  -2   2   9        539.12        598.37        34.09 o                         
  -1   2   9        575.62        543.45        41.74 o                         
   0   2   9         32.82         35.66        12.62 o                         
   1   2   9         46.07         48.68        13.19 o                         
   2   2   9         93.11         64.55        24.44 o                         
   3   2   9        267.39        279.52        48.89 o                         
   4   2   9         52.98         61.16        21.00 o                         
   5   2   9        218.31        247.66        29.54 o                         
   6   2   9        245.81        255.14        32.01 o                         
   7   2   9          3.57         -3.24        15.72 o                         
   8   2   9         64.46         95.26        42.62 o                         
  -6   3   9        398.46        405.75        52.20 o                         
  -5   3   9          1.61         -3.97        10.90 o                         
  -4   3   9        580.99        547.86        50.55 o                         
  -3   3   9       1017.50       1047.46        60.96 o                         
  -2   3   9        577.25        622.57        33.49 o                         
  -1   3   9         19.56         16.41         6.37 o                         
   0   3   9        496.54        532.41        40.78 o                         
   1   3   9        333.77        337.43        31.13 o                         
   2   3   9        244.66        204.90        45.75 o                         
   3   3   9        159.01        165.44        21.91 o                         
   4   3   9         85.69         46.36        13.45 o                         
   5   3   9        165.71        134.96        21.50 o                         
   6   3   9          3.80          8.28         9.00 o                         
   7   3   9         15.20        -17.94        17.94 o                         
  -6   4   9          1.23         -3.76        22.56 o                         
  -5   4   9          7.16          1.25        20.68 o                         
  -4   4   9        538.96        554.66        81.48 o                         
  -3   4   9        804.43        657.45        80.85 o                         
  -2   4   9         16.84         12.65         9.63 o                         
  -1   4   9        151.84        153.94        32.59 o                         
   0   4   9       1908.13       1822.69        76.92 o                         
   1   4   9        994.43       1116.91        58.67 o                         
   2   4   9         98.09        100.00        17.94 o                         
   3   4   9         47.28         84.61        32.59 o                         
   4   4   9         88.71        110.19        25.90 o                         
   5   4   9        496.37        552.63        55.37 o                         
   6   4   9        141.43        150.34        31.46 o                         
   7   4   9        123.47        219.36        65.18 o                         
  -6   5   9        133.84        220.61        62.67 o                         
  -5   5   9         21.45         52.65        35.10 o                         
  -4   5   9        190.73        219.98        55.78 o                         
  -3   5   9        316.73        444.36        68.94 o                         
  -2   5   9          6.95         -1.70         9.96 o                         
  -1   5   9       1342.29       1366.46        70.26 o                         
   0   5   9       1770.09       1820.10        81.25 o                         
   1   5   9       1356.77       1285.26        65.77 o                         
   2   5   9         13.29         12.98        11.58 o                         
   3   5   9        110.30        127.23        39.48 o                         
   4   5   9        414.31        415.74        45.99 o                         
   5   5   9         14.61          3.81        13.47 o                         
   6   5   9          1.75         16.97        15.62 o                         
   7   5   9         20.74          5.42        62.67 o                         
  -5   6   9          1.05        -30.08        30.08 o                         
  -4   6   9        106.86        171.73        52.65 o                         
  -3   6   9         62.49        168.59        46.38 o                         
  -2   6   9         21.28         18.80        16.92 o                         
  -1   6   9         13.72          6.38        11.91 o                         
   0   6   9        160.85        131.77        24.52 o                         
   1   6   9        234.15        244.53        32.07 o                         
   2   6   9         22.72         11.50        11.77 o                         
   3   6   9        293.61        275.76        54.53 o                         
   4   6   9         50.64         41.36        24.44 o                         
   5   6   9         93.05        106.55        36.35 o                         
   6   6   9          0.48         47.63        26.32 o                         
   7   6   9         17.01         38.23        23.82 o                         
  -4   7   9         10.48         12.53        21.94 o                         
  -3   7   9         44.45         23.19        24.44 o                         
  -2   7   9        148.49        132.24        41.36 o                         
  -1   7   9        825.09        846.43        62.12 o                         
   0   7   9       1398.51       1388.50        79.32 o                         
   1   7   9        247.96        217.95        32.02 o                         
   2   7   9         15.03        -11.42        11.42 o                         
   3   7   9        152.31        144.78        47.63 o                         
   4   7   9          2.60         15.04        22.56 o                         
   5   7   9         37.75        -24.44        24.44 o                         
   6   7   9         31.90          0.00         5.01 o                         
   7   7   9         14.75         70.82        33.84 o                         
  -4   8   9          0.42        -29.46        29.46 o                         
  -3   8   9          0.35        -26.32        26.95 o                         
  -2   8   9        566.51        504.52        81.48 o                         
  -1   8   9        929.08        876.27        67.53 o                         
   0   8   9         57.64         56.13        20.33 o                         
   1   8   9        285.86        356.34        42.98 o                         
   2   8   9        748.04        785.62        68.94 o                         
   3   8   9        978.66        945.75       110.93 o                         
   4   8   9         18.49         45.13        27.58 o                         
   5   8   9        181.82        150.42        48.26 o                         
   6   8   9        190.53        284.54        67.69 o                         
  -3   9   9        781.39        917.54       119.08 o                         
  -2   9   9        290.69        335.30        72.07 o                         
  -1   9   9        239.13        144.15        45.75 o                         
   0   9   9          0.06          2.07        12.13 o                         
   1   9   9        768.08        720.40        72.39 o                         
   2   9   9        541.64        569.70        87.74 o                         
   3   9   9        107.38         58.29        34.47 o                         
   4   9   9        150.73        225.63        57.03 o                         
   5   9   9        416.97        456.89        88.37 o                         
  -2  10   9         77.89         46.38        30.08 o                         
  -1  10   9         13.22         16.30        21.94 o                         
   0  10   9          4.99          9.40        13.54 o                         
   1  10   9        510.35        544.69        60.05 o                         
   2  10   9         89.08         53.27        36.98 o                         
   3  10   9        100.94         77.09        41.99 o                         
   4  10   9        138.95        178.62        60.17 o                         
   0  11   9         10.43          6.89        15.04 o                         
   1  11   9        319.41        267.37        45.45 o                         
   2  11   9         15.40        -17.55        26.32 o                         
  -1  -7  10         24.66        -31.34        36.35 o                         
   0  -7  10         43.31        -33.22        33.22 o                         
   1  -7  10          0.75        -34.47        34.47 o                         
  -3  -6  10         29.53         25.07        26.32 o                         
  -2  -6  10        153.77        222.49        63.93 o                         
  -1  -6  10        179.50        174.86        56.41 o                         
   0  -6  10        160.76        193.04        55.78 o                         
   1  -6  10         35.23         70.82        35.10 o                         
   2  -6  10         56.12         61.84        22.03 o                         
   3  -6  10          4.17        -21.31        30.71 o                         
   4  -6  10          1.62         19.43        33.22 o                         
  -4  -5  10        100.36        101.53        45.13 o                         
  -3  -5  10          0.10        -23.82        23.82 o                         
  -2  -5  10         76.74        206.82        60.17 o                         
  -1  -5  10        101.61        130.99        45.13 o                         
   0  -5  10        183.70        173.61        50.14 o                         
   1  -5  10         14.59          0.00        15.67 o                         
   2  -5  10        181.85        124.72        41.99 o                         
   3  -5  10         72.12         63.93        36.35 o                         
   4  -5  10          5.24         45.13        30.08 o                         
   5  -5  10         24.28         32.59        25.70 o                         
  -6  -4  10         55.37        136.63        47.63 o                         
  -5  -4  10         59.46         15.67        21.94 o                         
  -4  -4  10          0.79         10.65        18.80 o                         
  -3  -4  10          0.29         -5.01        18.80 o                         
  -2  -4  10         87.93         74.58        33.84 o                         
  -1  -4  10        640.69        703.20        92.76 o                         
   0  -4  10         78.31         55.15        29.46 o                         
   1  -4  10          6.73         -0.63        19.43 o                         
   2  -4  10         89.76         93.38        36.98 o                         
   3  -4  10        371.54        459.87       100.90 o                         
   4  -4  10         71.76         60.17        31.34 o                         
   5  -4  10         17.64        -19.10        19.10 o                         
  -5  -3  10        390.62        329.04        69.57 o                         
  -4  -3  10        150.16        226.25        54.53 o                         
  -3  -3  10          2.12         -0.63        11.28 o                         
  -2  -3  10        212.07        200.56        50.14 o                         
  -1  -3  10         23.62         50.77        29.46 o                         
   0  -3  10         27.89         23.19        19.43 o                         
   1  -3  10         98.64        118.69        32.59 o                         
   2  -3  10        501.18        593.90        55.58 o                         
   3  -3  10         79.50         64.60        16.94 o                         
   4  -3  10         96.52        100.02        34.78 o                         
   5  -3  10         40.48         35.72        35.10 o                         
  -6  -2  10        234.73        326.53        70.82 o                         
  -5  -2  10        216.73        130.36        41.99 o                         
  -4  -2  10        212.88        159.82        48.26 o                         
  -3  -2  10        948.50        933.21       102.78 o                         
  -2  -2  10         67.14         34.47        24.44 o                         
  -1  -2  10         99.23        109.33        25.79 o                         
   0  -2  10        124.22         80.40        22.55 o                         
   1  -2  10         32.12         84.61        33.22 o                         
   2  -2  10        176.32        216.85        49.51 o                         
   3  -2  10        172.85        220.61        50.77 o                         
   4  -2  10         86.33        104.84        24.24 o                         
   5  -2  10        103.03         40.40        60.48 o                         
   6  -2  10        111.32        117.83        55.15 o                         
  -6  -1  10        253.32        285.79        63.93 o                         
  -5  -1  10         13.01         -3.79        15.04 o                         
  -4  -1  10        253.16        239.41        50.77 o                         
  -3  -1  10       1375.78       1345.60       115.95 o                         
  -2  -1  10        730.70        724.29        72.39 o                         
  -1  -1  10        320.74        320.26        53.27 o                         
   0  -1  10        928.32        859.26        87.74 o                         
   1  -1  10        487.89        471.93        65.81 o                         
   2  -1  10        206.19        261.35        48.26 o                         
   3  -1  10         76.43         62.05        26.95 o                         
   4  -1  10        616.80        528.97        74.58 o                         
   5  -1  10        212.81        233.72        47.01 o                         
   6  -1  10        534.27        508.91        94.64 o                         
  -6   0  10         46.30         52.17        24.38 o                         
  -5   0  10          0.70         12.54        22.88 o                         
  -4   0  10        445.18        435.45        48.85 o                         
  -3   0  10       1014.21        880.18        66.30 o                         
  -2   0  10         57.87         74.86        20.37 o                         
  -1   0  10        195.40        166.09        37.60 o                         
   0   0  10       2046.90       1984.25       125.97 o                         
   1   0  10        623.29        632.38        73.33 o                         
   2   0  10        368.82        447.49        63.30 o                         
   3   0  10        307.00        321.52        55.15 o                         
   4   0  10        497.52        499.51        70.82 o                         
   5   0  10        211.74        127.92        30.23 o                         
   6   0  10         37.04         57.03        34.47 o                         
  -6   1  10          0.18        -16.61        16.61 o                         
  -5   1  10        141.33        158.33        31.22 o                         
  -4   1  10        272.77        292.05        46.09 o                         
  -3   1  10        462.86        452.45        34.41 o                         
  -2   1  10          0.54         12.69        19.12 o                         
  -1   1  10        437.90        474.03        42.56 o                         
   0   1  10       1037.35       1029.23       107.80 o                         
   1   1  10         27.85         13.79        17.55 o                         
   2   1  10         25.48         21.94        18.18 o                         
   3   1  10        428.91        513.92        68.94 o                         
   4   1  10        249.20        358.49        60.17 o                         
   5   1  10         16.74          5.18        18.80 o                         
   6   1  10         70.83         17.43        40.74 o                         
   7   1  10        100.50        131.61        64.24 o                         
  -6   2  10          0.80         54.53        32.59 o                         
  -5   2  10        186.68        207.86        35.82 o                         
  -4   2  10          4.95         -3.19        10.65 o                         
  -3   2  10        315.54        305.95        27.18 o                         
  -2   2  10        149.77        165.19        19.47 o                         
  -1   2  10          3.81         -8.58        10.16 o                         
   0   2  10        510.21        492.75        41.65 o                         
   1   2  10          3.84          0.03         8.77 o                         
   2   2  10       1313.69       1361.27       107.17 o                         
   3   2  10        307.31        344.71        57.03 o                         
   4   2  10          5.96          0.00        13.79 o                         
   5   2  10         32.63         41.39        14.77 o                         
   6   2  10          0.99         16.98        11.56 o                         
   7   2  10         47.33         70.82        44.50 o                         
  -6   3  10        223.36        292.06        68.31 o                         
  -5   3  10        344.68        362.88        69.57 o                         
  -4   3  10        146.76         97.14        35.10 o                         
  -3   3  10          0.46        -14.41        16.92 o                         
  -2   3  10         63.18         56.13        17.86 o                         
  -1   3  10          8.52          8.59         9.72 o                         
   0   3  10        212.14        169.57        24.71 o                         
   1   3  10        744.18        768.01        49.08 o                         
   2   3  10        124.45        137.10        20.59 o                         
   3   3  10        355.79        418.03        62.67 o                         
   4   3  10          0.53        -15.67        18.18 o                         
   5   3  10         47.72        104.99        27.23 o                         
   6   3  10         54.83         25.44        15.98 o                         
   7   3  10          1.95         24.44        35.72 o                         
  -6   4  10        318.00        460.65        85.86 o                         
  -5   4  10        226.33        257.59        63.30 o                         
  -4   4  10         40.28          5.01        23.19 o                         
  -3   4  10         23.36          2.51        15.67 o                         
  -2   4  10        112.79        140.86        25.70 o                         
  -1   4  10        148.93        142.22        24.63 o                         
   0   4  10          4.12         -3.59        11.91 o                         
   1   4  10        632.71        642.32        46.92 o                         
   2   4  10        913.96       1038.19        54.84 o                         
   3   4  10        708.83        770.89        87.12 o                         
   4   4  10        431.47        464.09        50.18 o                         
   5   4  10        882.07       1016.01       126.91 o                         
   6   4  10        250.20        306.79        46.74 o                         
   7   4  10        231.97        321.56        49.34 o                         
  -5   5  10        386.71        505.15        85.86 o                         
  -4   5  10         86.86        109.05        40.74 o                         
  -3   5  10        620.24        679.38        87.74 o                         
  -2   5  10          3.30         -5.43         9.96 o                         
  -1   5  10         18.65         23.16        15.98 o                         
   0   5  10          8.01          2.72        10.61 o                         
   1   5  10          5.46         13.20         9.34 o                         
   2   5  10        534.47        582.81       110.93 o                         
   3   5  10        149.44         95.89        33.22 o                         
   4   5  10        214.24        233.11        37.00 o                         
   5   5  10       1315.32       1361.72       133.18 o                         
   6   5  10        194.41        178.47        37.21 o                         
   7   5  10          0.16         20.72        34.78 o                         
  -5   6  10          5.81        -14.41        23.19 o                         
  -4   6  10         14.80         13.79        24.44 o                         
  -3   6  10        467.74        506.40        80.22 o                         
  -2   6  10        271.83        239.41        53.27 o                         
  -1   6  10        113.31        109.78        22.30 o                         
   0   6  10        134.19        141.93        26.30 o                         
   1   6  10         31.48         28.18        17.55 o                         
   2   6  10        416.33        358.75        36.52 o                         
   3   6  10         18.06          3.13        10.65 o                         
   4   6  10        322.06        479.45        76.46 o                         
   5   6  10        357.40        408.01        73.95 o                         
   6   6  10         77.15         60.17        31.34 o                         
   7   6  10         17.19          0.63        11.28 o                         
  -4   7  10        136.22        149.16        50.14 o                         
  -3   7  10        302.00        307.73        64.55 o                         
  -2   7  10        185.66        252.58        55.78 o                         
  -1   7  10        408.03        349.10        64.24 o                         
   0   7  10         52.75         50.79        18.92 o                         
   1   7  10        702.93        715.87        67.37 o                         
   2   7  10        101.39         88.37        34.47 o                         
   3   7  10          1.15         18.80        21.94 o                         
   4   7  10        237.72        342.83        67.69 o                         
   5   7  10        327.40        490.74        82.73 o                         
   6   7  10         25.51         30.08        21.31 o                         
  -3   8  10        375.23        478.83        82.73 o                         
  -2   8  10          0.10         -6.27        19.43 o                         
  -1   8  10        608.85        662.82       114.69 o                         
   0   8  10        420.20        438.62        88.06 o                         
   1   8  10         30.09         20.57        17.86 o                         
   2   8  10        233.02        192.41        50.14 o                         
   3   8  10        733.34        693.17        95.89 o                         
   4   8  10        297.59        227.51        58.29 o                         
   5   8  10          5.08        -41.99        41.99 o                         
   6   8  10        251.69        354.11        75.84 o                         
  -2   9  10        290.20        321.52        68.31 o                         
  -1   9  10        721.08        718.87        97.77 o                         
   0   9  10        223.46        242.39        59.54 o                         
   1   9  10         32.71         38.23        29.77 o                         
   2   9  10        622.21        635.51        96.52 o                         
   3   9  10        497.99        594.77        95.89 o                         
   4   9  10          1.71         12.53        16.92 o                         
   5   9  10         41.79         33.22        27.58 o                         
  -1  10  10        407.23        465.67        83.36 o                         
   0  10  10         97.17         83.31        43.24 o                         
   1  10  10         21.77         36.37        20.32 o                         
   2  10  10        142.40        106.55        41.99 o                         
   3  10  10        278.51        282.66        71.45 o                         
   0  11  10          1.23         18.18        19.43 o                         
   1  11  10        124.79        200.94        39.29 o                         
   2  11  10         81.47         99.02        40.74 o                         
   0  -7  11          8.49         68.31        41.36 o                         
   1  -7  11          9.57         60.79        36.98 o                         
  -2  -6  11          9.69          6.27        31.34 o                         
  -1  -6  11         17.23         29.46        30.08 o                         
   0  -6  11         79.32        102.16        46.38 o                         
   1  -6  11        247.03        277.64        66.43 o                         
   2  -6  11         39.00        -31.96        31.96 o                         
  -3  -5  11         59.67        152.92        50.77 o                         
  -2  -5  11         36.42         25.07        31.34 o                         
  -1  -5  11          0.12         -8.15        18.80 o                         
   0  -5  11         97.08         57.66        33.84 o                         
   1  -5  11          1.12         51.39        32.59 o                         
   2  -5  11        108.34        102.78        40.11 o                         
   3  -5  11         36.26         12.53        16.92 o                         
   4  -5  11        103.37        158.56        50.77 o                         
  -5  -4  11        109.02         66.43        40.11 o                         
  -4  -4  11         89.41        119.71        44.50 o                         
  -3  -4  11        252.22        268.87        62.67 o                         
  -2  -4  11          0.36         31.34        26.95 o                         
  -1  -4  11         28.70        -11.28        21.31 o                         
   0  -4  11        284.06        328.41        66.43 o                         
   1  -4  11        343.54        377.30        70.19 o                         
   2  -4  11          2.10          4.39        21.31 o                         
   3  -4  11        121.64        136.63        43.87 o                         
   4  -4  11        281.22        310.23        65.18 o                         
  -5  -3  11        421.84        451.88        83.36 o                         
  -4  -3  11       1447.59       1408.28       142.27 o                         
  -3  -3  11        369.09        342.83        71.45 o                         
  -2  -3  11        113.04         97.77        38.86 o                         
  -1  -3  11        298.80        348.47        63.93 o                         
   0  -3  11        203.22        198.05        51.39 o                         
   1  -3  11        199.65        173.22        47.63 o                         
   2  -3  11        172.82        163.64        31.18 o                         
   3  -3  11        729.07        734.29        53.32 o                         
   4  -3  11        184.89        143.08        31.47 o                         
   5  -3  11          0.09          4.39        30.71 o                         
  -6  -2  11          2.18          8.77        13.16 o                         
  -5  -2  11        115.85        177.37        52.02 o                         
  -4  -2  11         11.04         14.41        20.68 o                         
  -3  -2  11         40.37         38.86        28.20 o                         
  -2  -2  11        495.30        470.05        75.21 o                         
  -1  -2  11        699.54        607.83        56.40 o                         
   0  -2  11        592.76        556.32        55.62 o                         
   1  -2  11          0.74         -4.39        16.30 o                         
   2  -2  11         40.59         48.26        27.58 o                         
   3  -2  11        236.32        199.93        48.26 o                         
   4  -2  11        166.18        226.25        52.65 o                         
   5  -2  11          2.80         -1.25        16.14 o                         
  -6  -1  11         56.24        107.17        41.99 o                         
  -5  -1  11        125.40        168.30        34.47 o                         
  -4  -1  11         45.44         50.14        25.70 o                         
  -3  -1  11         75.90         56.41        26.95 o                         
  -2  -1  11        517.99        502.08        51.40 o                         
  -1  -1  11        146.18         84.61        32.59 o                         
   0  -1  11         33.20          9.40        16.92 o                         
   1  -1  11          0.78        -15.04        16.92 o                         
   2  -1  11        177.16        158.56        42.62 o                         
   3  -1  11         70.74        138.51        43.87 o                         
   4  -1  11          7.92         14.41        20.68 o                         
   5  -1  11         42.62         20.68        19.43 o                         
   6  -1  11        126.08        192.41        64.55 o                         
  -6   0  11        165.98        185.51        51.39 o                         
  -5   0  11        129.90        114.81        53.90 o                         
  -4   0  11        152.89        150.21        29.82 o                         
  -3   0  11       1500.95       1493.92       107.80 o                         
  -2   0  11        475.55        458.14        64.55 o                         
  -1   0  11        246.98        194.29        41.99 o                         
   0   0  11        114.97        105.29        33.22 o                         
   1   0  11        324.07        330.92        57.66 o                         
   2   0  11        151.69        155.43        41.99 o                         
   3   0  11        125.27        147.91        41.36 o                         
   4   0  11         75.48        100.28        35.10 o                         
   5   0  11        179.28        178.84        35.68 o                         
   6   0  11        148.94        155.43        57.66 o                         
  -6   1  11        383.63        537.74        93.38 o                         
  -5   1  11          7.86        -30.08        30.08 o                         
  -4   1  11        470.95        526.53        42.93 o                         
  -3   1  11        899.91        910.50        64.43 o                         
  -2   1  11        361.21        366.54        40.85 o                         
  -1   1  11          1.94          3.88        18.18 o                         
   0   1  11       1083.49       1044.77        95.26 o                         
   1   1  11        591.87        602.29        75.84 o                         
   2   1  11        385.01        359.12        60.79 o                         
   3   1  11         50.11         60.17        26.95 o                         
   4   1  11          7.30          6.27        16.92 o                         
   5   1  11         17.64         -2.27        22.88 o                         
   6   1  11          1.33         49.89        45.75 o                         
  -5   2  11         25.26          0.00        20.68 o                         
  -4   2  11        351.40        366.70        52.96 o                         
  -3   2  11        309.08        272.63        55.15 o                         
  -2   2  11         63.97         60.53        18.31 o                         
  -1   2  11        209.26        233.98        41.05 o                         
   0   2  11        582.43        556.44        46.95 o                         
   1   2  11        254.41        252.92        31.96 o                         
   2   2  11          5.80         67.06        28.20 o                         
   3   2  11        120.58        167.97        41.99 o                         
   4   2  11          6.20         -6.27        18.80 o                         
   5   2  11        170.65        172.88        35.72 o                         
   6   2  11        113.31        117.02        77.09 o                         
   7   2  11         61.57         33.84        36.35 o                         
  -5   3  11         42.02         77.09        36.98 o                         
  -4   3  11         48.24         99.02        34.47 o                         
  -3   3  11         60.31        106.55        36.35 o                         
  -2   3  11          0.50         -0.27         9.72 o                         
  -1   3  11        610.62        593.00        70.19 o                         
   0   3  11        800.85        881.43        58.62 o                         
   1   3  11        260.89        250.48        30.71 o                         
   2   3  11         78.53         90.25        32.59 o                         
   3   3  11         14.92        -20.68        20.68 o                         
   4   3  11         95.32         91.50        35.72 o                         
   5   3  11         55.92         54.03        20.32 o                         
   6   3  11         22.41          5.01        27.58 o                         
   7   3  11          1.22         20.06        37.60 o                         
  -5   4  11         49.93        115.32        43.24 o                         
  -4   4  11        201.93        179.25        52.02 o                         
  -3   4  11        107.90         96.52        36.35 o                         
  -2   4  11        213.60        162.41        31.02 o                         
  -1   4  11         54.54         52.51        16.61 o                         
   0   4  11         70.51         55.28        40.11 o                         
   1   4  11         41.99         23.57        23.19 o                         
   2   4  11         12.06        -26.32        26.32 o                         
   3   4  11        666.14        711.35        86.49 o                         
   4   4  11         14.91         13.79        16.30 o                         
   5   4  11          9.87         -1.65        15.38 o                         
   6   4  11         12.34         12.34        16.72 o                         
   7   4  11         46.00         23.78        37.92 o                         
  -5   5  11         90.79         29.46        28.20 o                         
  -4   5  11         35.00         71.45        35.10 o                         
  -3   5  11         32.18         46.38        27.58 o                         
  -2   5  11        946.40        972.07       100.90 o                         
  -1   5  11       1683.41       1736.64        85.92 o                         
   0   5  11       2296.04       2291.39        97.71 o                         
   1   5  11        713.32        746.53        95.26 o                         
   2   5  11        179.31        154.18        42.62 o                         
   3   5  11        608.10        644.29        83.98 o                         
   4   5  11          5.37        -14.34        14.76 o                         
   5   5  11         28.04         30.98        17.08 o                         
   6   5  11        371.14        454.78        58.25 o                         
   7   5  11         59.55         55.97        36.98 o                         
  -4   6  11         64.85        115.32        42.62 o                         
  -3   6  11         49.96        105.29        38.23 o                         
  -2   6  11        783.40        884.33        99.65 o                         
  -1   6  11       1217.56       1236.32        75.59 o                         
   0   6  11          3.69        -12.05        12.05 o                         
   1   6  11        865.62       1011.21        80.22 o                         
   2   6  11        750.52        802.22        94.01 o                         
   3   6  11        578.10        601.67        83.98 o                         
   4   6  11        103.73        122.21        41.36 o                         
   5   6  11        289.72        459.40        80.22 o                         
   6   6  11        101.82         81.48        36.98 o                         
   7   6  11         67.02        124.72        48.26 o                         
  -4   7  11         14.49         50.14        28.83 o                         
  -3   7  11        606.33        589.13        90.25 o                         
  -2   7  11        101.85        137.26        43.24 o                         
  -1   7  11         84.40         89.72        22.74 o                         
   0   7  11         61.76         36.81        16.85 o                         
   1   7  11        393.37        406.85        44.61 o                         
   2   7  11        542.58        508.28        78.97 o                         
   3   7  11        280.04        217.48        54.53 o                         
   4   7  11         31.92         57.03        31.34 o                         
   5   7  11        239.54        287.05        66.43 o                         
   6   7  11        233.46        235.65        60.79 o                         
  -3   8  11        162.81        191.15        58.29 o                         
  -2   8  11         92.43         67.69        35.72 o                         
  -1   8  11          1.22         -3.76        15.04 o                         
   0   8  11        101.59        132.69        27.38 o                         
   1   8  11       1114.08       1249.91        92.44 o                         
   2   8  11         13.51        -23.82        23.82 o                         
   3   8  11         19.61         32.59        27.58 o                         
   4   8  11        247.62        281.40        64.55 o                         
   5   8  11         60.66        117.83        43.24 o                         
  -2   9  11          0.82        -20.06        20.06 o                         
  -1   9  11        236.73        274.51        62.05 o                         
   0   9  11        130.33        168.21        34.16 o                         
   1   9  11        456.01        422.39        51.12 o                         
   2   9  11          2.33          0.63        20.06 o                         
   3   9  11         45.87         44.50        35.72 o                         
   4   9  11        253.98        220.61        62.05 o                         
  -1  10  11        228.82        112.19        44.50 o                         
   0  10  11        184.55        182.28        36.58 o                         
   1  10  11         84.73         31.71        47.32 o                         
   2  10  11        182.74         90.88        43.24 o                         
   3  10  11         49.58        100.90        47.01 o                         
   0  11  11         70.49         48.89        27.58 o                         
   1  11  11          1.25        -25.70        27.58 o                         
   0  -6  12          0.54         10.03        25.07 o                         
   1  -6  12         40.77        -34.47        34.47 o                         
  -2  -5  12         42.30        104.67        43.24 o                         
  -1  -5  12          0.67         12.53        27.58 o                         
   0  -5  12          1.40        -23.19        28.83 o                         
   1  -5  12          2.36         -8.77        21.94 o                         
   2  -5  12         11.87         18.18        23.19 o                         
   3  -5  12          0.43        -26.32        26.32 o                         
  -4  -4  12         48.75         41.99        26.32 o                         
  -3  -4  12        795.37        734.54       110.31 o                         
  -2  -4  12        138.56        390.46        79.60 o                         
  -1  -4  12         78.83        127.85        48.89 o                         
   0  -4  12         85.44         74.58        35.72 o                         
   1  -4  12         99.85        109.05        42.62 o                         
   2  -4  12        188.75        243.80        55.15 o                         
   3  -4  12         56.45         42.62        30.71 o                         
   4  -4  12         93.34         95.89        38.23 o                         
  -5  -3  12          0.20          1.88         6.89 o                         
  -4  -3  12          2.86        -20.68        21.31 o                         
  -3  -3  12        934.35        802.22       112.19 o                         
  -2  -3  12        274.96        274.51        62.05 o                         
  -1  -3  12         61.23         73.95        33.22 o                         
   0  -3  12        663.35        645.54        90.88 o                         
   1  -3  12        292.55        287.00        44.26 o                         
   2  -3  12         23.14         11.10        15.81 o                         
   3  -3  12          1.87          4.80        15.36 o                         
   4  -3  12        357.18        379.18        75.84 o                         
  -5  -2  12          1.18         31.96        22.56 o                         
  -4  -2  12         10.77         52.65        31.96 o                         
  -3  -2  12         70.98         57.03        31.34 o                         
  -2  -2  12          1.01        -18.80        22.56 o                         
  -1  -2  12        163.95        145.10        56.41 o                         
   0  -2  12        560.45        578.86        58.37 o                         
   1  -2  12         96.99         82.80        23.68 o                         
   2  -2  12        181.59         94.64        38.23 o                         
   3  -2  12         91.37         95.26        34.47 o                         
   4  -2  12         24.95         60.79        30.71 o                         
   5  -2  12          4.91         26.95        21.31 o                         
  -5  -1  12         76.44        101.26        27.70 o                         
  -4  -1  12         39.52        -22.56        22.56 o                         
  -3  -1  12         58.31         76.46        35.10 o                         
  -2  -1  12         27.31          1.83        10.63 o                         
  -1  -1  12          9.40         25.16        15.95 o                         
   0  -1  12         39.98         82.10        36.35 o                         
   1  -1  12         33.90         50.77        25.70 o                         
   2  -1  12         45.58         22.56        21.31 o                         
   3  -1  12         54.32         65.81        29.46 o                         
   4  -1  12          5.28        -19.43        20.68 o                         
   5  -1  12         16.35        -18.80        18.80 o                         
  -4   0  12          0.89          6.27        18.18 o                         
  -3   0  12        117.29         95.89        35.10 o                         
  -2   0  12        261.22        238.16        49.51 o                         
  -1   0  12         75.22         94.64        33.84 o                         
   0   0  12        353.83        377.92        63.93 o                         
   1   0  12         56.09         64.55        30.08 o                         
   2   0  12        908.31       1039.13       106.55 o                         
   3   0  12        392.14        364.13        65.18 o                         
   4   0  12         10.40         12.53        13.16 o                         
   5   0  12        146.31        179.25        48.26 o                         
   6   0  12          9.61         62.67        48.26 o                         
  -5   1  12        501.97        569.70        95.26 o                         
  -4   1  12         58.01         24.78        57.97 o                         
  -3   1  12         93.44        119.45        26.54 o                         
  -2   1  12        230.03        209.39        53.27 o                         
  -1   1  12          3.89         27.73        17.55 o                         
   0   1  12          5.95         10.65        19.43 o                         
   1   1  12        947.67       1144.42       107.17 o                         
   2   1  12        505.66        554.04        76.46 o                         
   3   1  12        391.70        566.57        77.72 o                         
   4   1  12         28.94         52.65        28.83 o                         
   5   1  12         62.84         79.60        32.59 o                         
   6   1  12         83.06         96.66        28.75 o                         
  -5   2  12         50.19        129.73        47.01 o                         
  -4   2  12          3.40         25.55        14.40 o                         
  -3   2  12          2.14          3.76        17.55 o                         
  -2   2  12         11.17         30.21        26.01 o                         
  -1   2  12         51.79         40.79        16.58 o                         
   0   2  12          0.73         -4.79         9.02 o                         
   1   2  12        412.93        426.81        65.81 o                         
   2   2  12        425.19        449.37        69.57 o                         
   3   2  12        230.92        274.51        57.66 o                         
   4   2  12        421.01        498.88        75.84 o                         
   5   2  12       1165.38       1317.42        93.75 o                         
   6   2  12        352.64        388.00        69.57 o                         
  -5   3  12        187.72        209.33        59.54 o                         
  -4   3  12         47.85         62.05        31.96 o                         
  -3   3  12        336.34        238.79        52.02 o                         
  -2   3  12         34.82          5.76        13.47 o                         
  -1   3  12        136.23        140.30        43.24 o                         
   0   3  12          1.66          1.18        11.28 o                         
   1   3  12        163.35        115.08        23.07 o                         
   2   3  12         46.20         62.05        28.83 o                         
   3   3  12         18.78         -9.40        17.55 o                         
   4   3  12        102.96        195.54        49.51 o                         
   5   3  12        414.74        510.39        58.66 o                         
   6   3  12          3.68         16.62        19.43 o                         
  -5   4  12         96.97        108.43        45.13 o                         
  -4   4  12         56.36         94.64        38.23 o                         
  -3   4  12        453.20        392.34        70.19 o                         
  -2   4  12         89.06         42.39        30.40 o                         
  -1   4  12        177.97        143.03        25.58 o                         
   0   4  12          2.41         -3.48        10.85 o                         
   1   4  12          2.56        -11.41        21.00 o                         
   2   4  12        473.22        452.50        69.57 o                         
   3   4  12         12.61        -11.91        15.04 o                         
   4   4  12        161.89        326.53        64.55 o                         
   5   4  12        272.91        324.85        48.93 o                         
   6   4  12         89.66         53.29        33.53 o                         
   7   4  12         48.18         46.42        25.00 o                         
  -4   5  12        445.50        401.74        77.72 o                         
  -3   5  12        411.15        503.27        77.72 o                         
  -2   5  12         91.04         80.85        31.34 o                         
  -1   5  12       1533.42       1624.61       110.62 o                         
   0   5  12       1359.38       1440.61        89.62 o                         
   1   5  12       1108.59       1172.44        70.71 o                         
   2   5  12        464.50        580.36        82.73 o                         
   3   5  12        341.05        313.37        61.42 o                         
   4   5  12        429.19        483.21        78.97 o                         
   5   5  12        134.85        181.38        36.10 o                         
   6   5  12         61.40         52.45        21.42 o                         
   7   5  12        225.01        399.19        58.28 o                         
  -4   6  12        348.27        397.98        77.09 o                         
  -3   6  12        244.53        216.22        55.78 o                         
  -2   6  12        103.64         95.26        35.10 o                         
  -1   6  12       1059.11       1130.02       143.84 o                         
   0   6  12        315.18        333.14        40.53 o                         
   1   6  12         48.08         41.77        31.34 o                         
   2   6  12        399.67        515.80        80.85 o                         
   3   6  12       1445.72       1548.04       139.76 o                         
   4   6  12        280.89        331.54        70.19 o                         
   5   6  12          0.40         -2.51        27.58 o                         
   6   6  12        373.74        347.21        76.46 o                         
  -3   7  12          5.77        -13.16        13.16 o                         
  -2   7  12        189.28        235.65        53.90 o                         
  -1   7  12        426.20        512.04        89.00 o                         
   0   7  12        262.85        288.93        39.17 o                         
   1   7  12         34.45         40.21        16.46 o                         
   2   7  12        519.12        554.04        83.98 o                         
   3   7  12        387.45        342.83        69.57 o                         
   4   7  12         30.07         13.79        21.31 o                         
   5   7  12         29.12         38.86        23.82 o                         
  -3   8  12          0.65         40.74        25.07 o                         
  -2   8  12         11.37         64.55        40.11 o                         
  -1   8  12        250.40        280.78        60.17 o                         
   0   8  12         34.37         -3.76        25.07 o                         
   1   8  12         35.21          5.85        27.26 o                         
   2   8  12         65.38        130.36        44.50 o                         
   3   8  12        291.04        286.42        67.69 o                         
   4   8  12         11.96         16.30        18.80 o                         
   5   8  12          4.27          4.39        16.92 o                         
  -2   9  12        311.45        316.50        71.45 o                         
  -1   9  12          1.27         24.44        25.70 o                         
   0   9  12         36.80         40.46        17.39 o                         
   1   9  12        366.48        359.12        73.33 o                         
   2   9  12        146.31        193.04        55.78 o                         
   3   9  12          0.27         67.06        40.11 o                         
   4   9  12         82.92        134.12        52.65 o                         
  -1  10  12        121.91         65.18        36.35 o                         
   0  10  12        165.76        180.50        48.26 o                         
   1  10  12         83.27        122.84        45.13 o                         
   2  10  12         23.32         35.10        29.46 o                         
   0  -5  13          3.74         -5.01        11.28 o                         
   1  -5  13         24.21          6.89        20.06 o                         
   2  -5  13         41.23         53.27        34.47 o                         
  -2  -4  13        317.61        338.44        77.09 o                         
  -1  -4  13        261.71        302.09        71.45 o                         
   0  -4  13        164.31        140.39        48.26 o                         
   1  -4  13          0.75        -29.46        29.46 o                         
   2  -4  13         15.07         22.56        19.43 o                         
   3  -4  13         76.24         48.26        29.46 o                         
  -4  -3  13         10.16         42.62        32.59 o                         
  -3  -3  13          8.69         78.34        37.60 o                         
  -2  -3  13        288.34        354.11        75.21 o                         
  -1  -3  13        241.82        332.17        70.19 o                         
   0  -3  13          0.63        -12.53        26.32 o                         
   1  -3  13         66.54         65.02        25.25 o                         
   2  -3  13        253.52        234.22        77.72 o                         
   3  -3  13         84.33         87.55        28.55 o                         
   4  -3  13          2.63         -8.77        15.04 o                         
  -5  -2  13          9.04         45.75        28.20 o                         
  -4  -2  13        126.85        118.45        45.75 o                         
  -3  -2  13        989.72       1120.61       129.73 o                         
  -2  -2  13         49.71         64.55        30.08 o                         
  -1  -2  13          0.46         18.29        14.72 o                         
   0  -2  13        238.09        239.44        42.10 o                         
   1  -2  13         98.25         86.08        27.25 o                         
   2  -2  13         13.88         33.06        18.09 o                         
   3  -2  13          9.88         16.92        23.82 o                         
   4  -2  13         17.84         40.74        25.70 o                         
   5  -2  13         10.75         14.41        18.18 o                         
  -5  -1  13         29.65         18.18        19.43 o                         
  -4  -1  13        149.13        127.23        45.13 o                         
  -3  -1  13        111.84        125.35        46.38 o                         
  -2  -1  13          2.13        -17.55        20.68 o                         
  -1  -1  13          1.48          5.48        14.73 o                         
   0  -1  13        214.60        298.95        61.42 o                         
   1  -1  13         29.80          7.52        21.31 o                         
   2  -1  13         37.02         50.14        30.08 o                         
   3  -1  13         31.28         42.62        28.20 o                         
   4  -1  13          3.36        -28.83        28.83 o                         
   5  -1  13         13.79        -29.46        29.46 o                         
  -4   0  13        250.50        250.69        58.29 o                         
  -3   0  13        178.50        134.75        43.24 o                         
  -2   0  13         63.63         51.97        19.74 o                         
  -1   0  13        298.10        246.93        52.65 o                         
   0   0  13        290.61        247.56        52.65 o                         
   1   0  13         43.87         50.77        24.44 o                         
   2   0  13         73.68         33.84        27.58 o                         
   3   0  13        204.69        257.59        58.91 o                         
   4   0  13          1.26         -8.77        21.31 o                         
   5   0  13          3.77          6.27        20.06 o                         
  -4   1  13        155.77        170.19        54.21 o                         
  -3   1  13         35.91         41.85        27.58 o                         
  -2   1  13         66.09         32.09        17.46 o                         
  -1   1  13        565.78        626.74        80.22 o                         
   0   1  13        670.18        714.48        87.74 o                         
   1   1  13         63.62         85.86        36.35 o                         
   2   1  13        214.41        151.67        42.62 o                         
   3   1  13        107.23        124.09        41.36 o                         
   4   1  13         89.54        124.72        41.36 o                         
   5   1  13          9.26        -16.92        16.92 o                         
   6   1  13         59.22         31.96        25.07 o                         
  -4   2  13        133.67        136.80        36.98 o                         
  -3   2  13         74.40         70.19        30.71 o                         
  -2   2  13        319.53        300.40        39.89 o                         
  -1   2  13        332.87        386.19        44.75 o                         
   0   2  13         20.01         21.31        15.50 o                         
   1   2  13          4.69         13.79        21.94 o                         
   2   2  13          2.11         13.16        21.31 o                         
   3   2  13        835.10        898.11       104.67 o                         
   4   2  13          3.00        -24.44        24.44 o                         
   5   2  13         49.78         10.65        18.18 o                         
   6   2  13        130.01        142.05        36.51 o                         
  -4   3  13          0.22         -0.63        20.68 o                         
  -3   3  13        140.95         79.60        33.84 o                         
  -2   3  13        784.04        737.57       102.47 o                         
  -1   3  13        558.49        541.88        52.07 o                         
   0   3  13        992.49       1003.63        68.62 o                         
   1   3  13        386.18        375.81        41.84 o                         
   2   3  13         12.75         45.13        25.07 o                         
   3   3  13        181.42        275.76        61.42 o                         
   4   3  13         46.24         65.18        35.10 o                         
   5   3  13          1.55         16.57        15.08 o                         
   6   3  13        110.45        160.63        38.10 o                         
  -4   4  13        166.34        254.46        60.17 o                         
  -3   4  13         45.10        102.16        38.86 o                         
  -2   4  13        257.71        329.66        63.93 o                         
  -1   4  13        868.86        784.39        62.26 o                         
   0   4  13          0.16         18.02        13.07 o                         
   1   4  13        731.50        817.03        60.30 o                         
   2   4  13        359.46        377.30        67.06 o                         
   3   4  13        146.62        115.95        35.72 o                         
   4   4  13         61.50         75.21        35.10 o                         
   5   4  13        146.12        148.45        49.51 o                         
   6   4  13         11.47         24.72        34.16 o                         
  -4   5  13         53.41         29.46        26.95 o                         
  -3   5  13        870.82        897.49       109.05 o                         
  -2   5  13        177.20        148.54        43.87 o                         
  -1   5  13          0.05         28.77        14.44 o                         
   0   5  13         34.58         26.68        19.12 o                         
   1   5  13        760.86        767.84        73.01 o                         
   2   5  13        657.95        812.25        99.65 o                         
   3   5  13        264.53        181.75        51.39 o                         
   4   5  13        104.13         91.50        37.60 o                         
   5   5  13        260.85        278.23        46.08 o                         
   6   5  13        124.46        122.77        33.54 o                         
  -3   6  13        496.77        516.43        85.24 o                         
  -2   6  13         60.28         90.88        37.60 o                         
  -1   6  13        163.18        151.70        30.23 o                         
   0   6  13        401.20        479.35        50.15 o                         
   1   6  13       1784.64       2001.63       137.88 o                         
   2   6  13          9.96         36.98        27.58 o                         
   3   6  13        122.65        161.70        50.14 o                         
   4   6  13        752.93        757.73       105.92 o                         
   5   6  13        103.87        100.90        40.11 o                         
  -3   7  13        197.69        277.64        65.81 o                         
  -2   7  13         52.03        151.67        45.13 o                         
  -1   7  13        355.82        359.12        68.31 o                         
   0   7  13        119.47        123.32        28.08 o                         
   1   7  13        219.65        211.84        52.02 o                         
   2   7  13          2.50        -31.34        31.34 o                         
   3   7  13         29.04        143.52        49.51 o                         
   4   7  13        183.74        172.98        58.29 o                         
   5   7  13          4.50         32.59        26.95 o                         
  -2   8  13          2.95         59.54        31.34 o                         
  -1   8  13         55.33         58.29        30.71 o                         
   0   8  13         55.82         59.20        19.87 o                         
   1   8  13         72.53         65.18        33.84 o                         
   2   8  13        107.05         79.60        39.48 o                         
   3   8  13         56.63         62.05        30.08 o                         
   4   8  13         84.32         28.83        26.95 o                         
  -1   9  13        214.82        244.43        60.79 o                         
   0   9  13         95.91         97.46        28.20 o                         
   1   9  13         66.62         88.37        40.11 o                         
   2   9  13         45.48         56.41        35.10 o                         
   3   9  13        265.78        350.97        74.58 o                         
   0  10  13         38.15         82.10        34.47 o                         
   1  10  13         62.96         80.85        42.62 o                         
   0  -4  14        130.58         80.85        40.74 o                         
   1  -4  14         12.58         -5.01         9.40 o                         
   2  -4  14         49.47         97.77        41.99 o                         
   3  -4  14         10.63         34.47        31.34 o                         
  -2  -3  14         39.78         95.26        43.24 o                         
  -1  -3  14         36.47         68.31        41.36 o                         
   0  -3  14         30.73         83.98        42.62 o                         
   1  -3  14         37.80         63.85        23.46 o                         
   2  -3  14        149.30         79.17        27.10 o                         
   3  -3  14        136.19        182.19        58.60 o                         
  -3  -2  14          0.38         44.50        26.95 o                         
  -2  -2  14        234.68        125.97        47.01 o                         
  -1  -2  14         37.39         39.48        31.34 o                         
   0  -2  14         93.32         93.54        27.04 o                         
   1  -2  14        107.25         94.15        28.64 o                         
   2  -2  14        413.04        390.07        53.09 o                         
   3  -2  14        200.87        166.81        47.95 o                         
   4  -2  14          3.97        -23.82        23.82 o                         
  -4  -1  14         50.00         23.82        25.70 o                         
  -3  -1  14         14.51        -13.79        16.92 o                         
  -2  -1  14          1.33         -7.52        19.43 o                         
  -1  -1  14         47.36         46.21        24.76 o                         
   0  -1  14         13.08         20.68        23.82 o                         
   1  -1  14        260.37        231.27        57.03 o                         
   2  -1  14        110.31        146.03        47.01 o                         
   3  -1  14         93.88          0.00        28.20 o                         
   4  -1  14         58.31         73.33        38.86 o                         
   5  -1  14         26.54         10.03        24.44 o                         
  -4   0  14          4.06         61.42        33.22 o                         
  -3   0  14          3.95          4.39        20.68 o                         
  -2   0  14         30.11         23.60        16.72 o                         
  -1   0  14         86.33        114.69        40.11 o                         
   0   0  14          1.94         -1.25        15.04 o                         
   1   0  14         33.34        104.04        39.48 o                         
   2   0  14         19.88         31.96        25.70 o                         
   3   0  14          0.85         14.41        23.19 o                         
   4   0  14        203.74         72.07        36.98 o                         
   5   0  14        490.77        591.01        94.01 o                         
  -4   1  14        108.45         70.75        23.79 o                         
  -3   1  14        339.16        410.62        73.01 o                         
  -2   1  14          2.04         -6.27        16.92 o                         
  -1   1  14        144.20        129.73        39.48 o                         
   0   1  14         74.60         55.78        30.71 o                         
   1   1  14         25.60          6.27        17.55 o                         
   2   1  14          6.36          8.77        19.43 o                         
   3   1  14          0.57         -1.25         8.77 o                         
   4   1  14        131.03        236.91        57.66 o                         
   5   1  14        253.46        230.01        58.91 o                         
   6   1  14         13.35          7.52        19.43 o                         
  -4   2  14        188.33        104.67        42.62 o                         
  -3   2  14        576.86        616.08        92.13 o                         
  -2   2  14         21.39         -4.22        14.54 o                         
  -1   2  14        573.53        615.25        58.25 o                         
   0   2  14         65.83         40.11        26.32 o                         
   1   2  14         22.84         59.54        33.22 o                         
   2   2  14        302.47        236.28        58.91 o                         
   3   2  14         94.72         88.37        36.35 o                         
   4   2  14        236.29        315.25        67.69 o                         
   5   2  14        201.16        219.36        57.66 o                         
   6   2  14         41.28          1.88        18.18 o                         
  -4   3  14        269.12        258.22        63.93 o                         
  -3   3  14        118.19         90.88        40.11 o                         
  -2   3  14          8.06         10.17        10.61 o                         
  -1   3  14       1169.14       1202.71       151.98 o                         
   0   3  14       1422.71       1411.06        85.65 o                         
   1   3  14        667.17        685.87        74.58 o                         
   2   3  14        538.33        634.26        89.62 o                         
   3   3  14        469.01        456.26        79.60 o                         
   4   3  14        178.37        142.27        47.01 o                         
   5   3  14         35.22         17.55        23.19 o                         
   6   3  14        139.02        134.84        59.85 o                         
  -4   4  14        132.22        213.72        57.03 o                         
  -3   4  14         85.26         51.39        30.08 o                         
  -2   4  14         30.74         10.03        12.53 o                         
  -1   4  14        364.37        338.32        43.00 o                         
   0   4  14         12.60         25.53        27.58 o                         
   1   4  14        322.07        208.08        54.53 o                         
   2   4  14         79.29         33.22        26.95 o                         
   3   4  14        641.27        491.36        81.48 o                         
   4   4  14         47.09         55.78        31.96 o                         
   5   4  14          4.67         -3.41        13.94 o                         
   6   4  14         98.88         72.70        47.63 o                         
  -3   5  14          7.57         39.48        26.95 o                         
  -2   5  14        162.05        135.38        48.26 o                         
  -1   5  14        201.11        166.63        32.91 o                         
   0   5  14        173.28        174.88        32.22 o                         
   1   5  14         21.95          5.64        21.94 o                         
   2   5  14        438.68        520.19        82.10 o                         
   3   5  14        405.22        501.39        84.61 o                         
   4   5  14         39.20         -1.88        19.43 o                         
   5   5  14         31.46          7.01        27.26 o                         
   6   5  14        183.84        166.09        60.17 o                         
  -3   6  14        171.91         77.72        38.23 o                         
  -2   6  14         47.44          0.63        11.28 o                         
  -1   6  14        238.16        219.39        85.55 o                         
   0   6  14         26.74         45.58        17.26 o                         
   1   6  14        590.54        534.61        82.73 o                         
   2   6  14        234.31        283.29        62.05 o                         
   3   6  14        102.33        151.67        52.02 o                         
   4   6  14         60.80          8.77        15.04 o                         
   5   6  14        134.50        182.38        53.27 o                         
  -2   7  14        291.03        359.75        70.82 o                         
  -1   7  14         49.58        -23.82        23.82 o                         
   0   7  14        104.04         92.97        25.15 o                         
   1   7  14        310.90        401.74        76.46 o                         
   2   7  14         79.96         52.65        28.83 o                         
   3   7  14          6.18         63.93        33.84 o                         
   4   7  14        189.79        220.61        62.05 o                         
  -2   8  14          3.80         20.06        21.31 o                         
  -1   8  14         73.15        117.20        43.24 o                         
   0   8  14        108.06        159.47        60.17 o                         
   1   8  14         45.96         75.21        40.11 o                         
   2   8  14          0.16        -28.20        28.20 o                         
   3   8  14          2.16         11.28        23.19 o                         
  -1   9  14          2.05        -31.34        31.34 o                         
   0   9  14         94.37         77.09        31.34 o                         
   1   9  14          1.69         -5.64        11.91 o                         
   2   9  14         12.18         43.24        30.08 o                         
   1  10  14        181.26        217.48        62.67 o                         
   0  -3  15         81.85        239.41        63.93 o                         
   1  -3  15          9.30         12.53        26.32 o                         
   2  -3  15          0.45         -1.88        20.06 o                         
  -2  -2  15         34.77         16.30        21.94 o                         
  -1  -2  15        328.63        396.72        79.60 o                         
   0  -2  15        357.63        282.52        82.73 o                         
   1  -2  15         36.86         -5.54        26.32 o                         
   2  -2  15         72.83         48.53        23.62 o                         
   3  -2  15        234.39        140.39        43.87 o                         
  -3  -1  15          1.27          6.89        17.55 o                         
  -2  -1  15         92.72         65.81        36.35 o                         
  -1  -1  15        137.51        222.64        42.93 o                         
   0  -1  15        104.38        121.55        31.43 o                         
   1  -1  15          0.01         14.41        21.31 o                         
   2  -1  15         87.16        183.63        58.29 o                         
   3  -1  15         30.22         47.63        26.32 o                         
   4  -1  15          2.71         11.91        23.19 o                         
  -4   0  15          0.90         82.73        35.72 o                         
  -3   0  15         14.61        -15.67        24.44 o                         
  -2   0  15         65.28         31.53        31.96 o                         
  -1   0  15         74.01         38.86        19.43 o                         
   0   0  15         37.87         13.79        21.94 o                         
   1   0  15          3.95        -31.34        31.34 o                         
   2   0  15         45.50        -17.55        24.44 o                         
   3   0  15        184.46        123.47        48.89 o                         
   4   0  15         11.74         90.25        41.99 o                         
  -4   1  15          5.29        -13.16        14.41 o                         
  -3   1  15        212.73        236.91        59.54 o                         
  -2   1  15        649.67        567.20        83.36 o                         
  -1   1  15        205.79        205.57        51.39 o                         
   0   1  15        155.82        142.27        50.14 o                         
   1   1  15        276.58        339.69        69.57 o                         
   2   1  15          1.25        -27.58        27.58 o                         
   3   1  15         37.38         54.53        32.59 o                         
   4   1  15         63.11         37.60        25.70 o                         
   5   1  15          2.42        -19.43        19.43 o                         
  -3   2  15        216.22        235.65        57.66 o                         
  -2   2  15        211.31        217.60        37.56 o                         
  -1   2  15        489.87        424.93        73.95 o                         
   0   2  15          4.50        -21.94        21.94 o                         
   1   2  15        966.80        972.70       112.81 o                         
   2   2  15        568.71        583.49        90.25 o                         
   3   2  15         41.06          3.13        18.80 o                         
   4   2  15         94.25        -10.65        16.30 o                         
   5   2  15        228.35        300.21        67.69 o                         
  -3   3  15        718.93        667.48        99.65 o                         
  -2   3  15        133.15        172.98        48.26 o                         
  -1   3  15         43.73         47.63        18.80 o                         
   0   3  15        336.68        330.85        43.81 o                         
   1   3  15       1025.74       1037.88       115.95 o                         
   2   3  15        360.98        523.95        85.86 o                         
   3   3  15         71.58         43.87        29.46 o                         
   4   3  15        217.01        250.07        62.67 o                         
   5   3  15        209.68        248.19        62.67 o                         
  -3   4  15        213.11        181.13        50.77 o                         
  -2   4  15          0.64         11.28        18.18 o                         
  -1   4  15        155.60        132.03        29.60 o                         
   0   4  15          9.17         -7.13        12.16 o                         
   1   4  15        433.76        466.92        80.22 o                         
   2   4  15         62.85         39.48        29.46 o                         
   3   4  15         60.13         83.98        37.60 o                         
   4   4  15        319.66        413.65        79.60 o                         
   5   4  15         18.94         17.55        17.55 o                         
  -3   5  15         89.46        115.95        43.87 o                         
  -2   5  15         63.25         73.95        33.22 o                         
  -1   5  15        147.84        131.32        29.69 o                         
   0   5  15         65.92         73.60        44.50 o                         
   1   5  15        127.79        127.23        43.24 o                         
   2   5  15          1.82          1.88        23.19 o                         
   3   5  15          6.51        -25.07        25.70 o                         
   4   5  15         33.18         60.17        33.22 o                         
   5   5  15          3.49        -43.24        43.24 o                         
  -2   6  15         49.26         63.30        36.35 o                         
  -1   6  15        179.93        152.30        43.87 o                         
   0   6  15         27.16          6.39        21.62 o                         
   1   6  15          3.00         -8.77        16.92 o                         
   2   6  15        218.26        248.19        62.05 o                         
   3   6  15        165.45        222.49        61.42 o                         
   4   6  15         63.14        107.17        41.36 o                         
  -2   7  15        574.28        520.19        89.00 o                         
  -1   7  15        395.14        332.17        64.55 o                         
   0   7  15         91.40        134.08        30.16 o                         
   1   7  15        258.52        216.85        57.03 o                         
   2   7  15        229.39        163.58        50.14 o                         
   3   7  15        238.16        240.67        63.93 o                         
  -1   8  15          5.35        -31.96        31.96 o                         
   0   8  15         16.11         62.05        31.96 o                         
   1   8  15         68.30         80.85        42.62 o                         
   2   8  15          1.99         -8.15        27.58 o                         
   1   9  15         34.85         60.79        37.60 o                         
  -1  -1  16        106.51         84.24        63.61 o                         
   0  -1  16         46.86         69.53        27.25 o                         
   1  -1  16          4.81        -24.44        31.96 o                         
  -2   0  16          2.42         15.67        15.95 o                         
  -1   0  16        337.69        404.87        79.60 o                         
   0   0  16         13.91         37.60        31.96 o                         
   1   0  16          2.56        -31.96        31.96 o                         
   2   0  16        135.22        112.19        44.50 o                         
   3   0  16         22.13         52.65        30.08 o                         
  -3   1  16          3.75         -2.51        16.30 o                         
  -2   1  16          6.42        -16.92        26.95 o                         
  -1   1  16        417.35        342.83        73.33 o                         
   0   1  16        455.60        377.92        74.58 o                         
   1   1  16        145.83        187.39        58.29 o                         
   2   1  16        274.73        261.98        64.55 o                         
   3   1  16        218.92        408.63        80.85 o                         
  -2   2  16         36.84         97.14        41.99 o                         
  -1   2  16        248.37        233.77        58.29 o                         
   0   2  16         18.09         27.58        24.44 o                         
   1   2  16        494.48        527.71        87.74 o                         
   2   2  16        142.14        132.24        51.39 o                         
   3   2  16        521.54        634.88        99.65 o                         
   4   2  16         12.07          3.13        14.41 o                         
  -2   3  16        298.16        277.02        65.18 o                         
  -1   3  16        152.99        207.84        38.18 o                         
   0   3  16          5.22         38.86        26.95 o                         
   1   3  16        132.14        141.02        47.63 o                         
   2   3  16        432.84        443.10        81.48 o                         
   3   3  16        351.17        335.30        74.58 o                         
   4   3  16         55.41         67.69        32.59 o                         
  -2   4  16         15.46        -14.41        22.56 o                         
  -1   4  16         52.01         22.17        20.68 o                         
   0   4  16         21.78         10.84        12.72 o                         
   1   4  16        424.59        361.63        74.58 o                         
   2   4  16         94.25        119.71        46.38 o                         
   3   4  16          0.19        -26.32        26.32 o                         
  -2   5  16         51.94          7.52        20.06 o                         
  -1   5  16         64.83         27.74        41.68 o                         
   0   5  16         23.23         19.42        14.80 o                         
   1   5  16         21.41         21.94        31.34 o                         
   2   5  16          2.42        -21.94        26.32 o                         
   3   5  16          3.18          3.13        19.43 o                         
  -2   6  16          2.86         25.07        21.94 o                         
  -1   6  16         78.25        191.15        51.39 o                         
   0   6  16        139.52        132.24        46.38 o                         
   1   6  16         48.16         -3.13        18.18 o                         
   2   6  16          4.65          8.77        21.31 o                         
   3   6  16         57.31        231.27        59.54 o                         
  -1   7  16        223.46        308.98        65.81 o                         
   0   7  16        348.74        450.00        80.22 o                         
   1   7  16          6.87         10.03        20.06 o                         
   2   7  16        156.94        144.78        48.89 o                         
  -1   8  16         81.46         74.58        23.19 o                         
   1   8  16        160.71         87.12        36.35 o                         
  -2   0  17         34.32        119.71        47.01 o                         
  -1   0  17        105.70         35.72        33.84 o                         
   0   0  17          1.01          9.40        18.80 o                         
  -2   1  17          7.32         48.26        32.59 o                         
  -1   1  17         25.15         41.99        26.95 o                         
   0   1  17        111.57         34.47        30.71 o                         
   1   1  17        423.83        504.52        89.62 o                         
  -1   2  17        150.07        154.18        49.51 o                         
   0   2  17         14.06         30.71        26.95 o                         
   1   2  17         13.50        -10.03        13.16 o                         
   2   2  17         98.30        203.69        63.30 o                         
  -2   3  17        147.20        176.11        53.27 o                         
  -1   3  17        230.83        206.06        39.44 o                         
   0   3  17        162.66        183.63        52.65 o                         
   1   3  17        121.33        160.44        52.65 o                         
   2   3  17         26.58         38.86        31.96 o                         
  -2   4  17        137.53        129.73        47.01 o                         
  -1   4  17        207.31        200.99        78.34 o                         
   0   4  17          1.49         -8.15        22.56 o                         
   1   4  17        145.51        147.28        50.77 o                         
   2   4  17        248.90        301.46        68.94 o                         
  -1   5  17        100.93         47.63        26.32 o                         
   0   5  17         71.90         61.42        35.10 o                         
   1   5  17         46.98         60.79        35.10 o                         
   2   5  17         20.83        -33.22        33.22 o                         
  -1   6  17         24.24         92.76        35.72 o                         
   0   6  17          7.25         19.43        25.70 o                         
   1   6  17         71.24         53.27        31.96 o                         
  -1   7  17          0.22         -4.39         8.15 o                         
   0   7  17          8.81         35.10        28.20 o                         
   1   7  17         67.34         94.64        45.13 o                         
  -1   3  18         85.54        137.26        48.89 o                         
   0   3  18        110.27        130.99        48.26 o                         
  -1   4  18        197.15        247.01        42.99 o                         
   0   4  18        243.59        174.86        52.65 o                         
  -1   5  18        194.18        215.60        56.41 o                         
   0   5  18        218.64        302.71        75.21 o                         
                                                                                
